# Supplementary material for: 3’Pool-seq: an optimized cost-efficient and scalable method of whole-transcriptome gene expression profiling
Source: BMC Genomics. 2020 Jan 20;21:64. doi: 10.1186/s12864-020-6478-3 (PMC6971924; doi:10.1186/s12864-020-6478-3)
Supplement: Supplementary file 2 — Additional file 2: Table S1. A per-sample overview of sequencing metric details that were used to construct Table 1 of the main manuscript. [file 12864_2020_6478_MOESM2_ESM.xlsx]

## Sheet: Sheet1
3'Pool-seq:
Row Labels	HOM-ctx-1	HOM-ctx-2	HOM-ctx-3	WT-ctx-1	WT-ctx-2	WT-ctx-3	average	stdev
antisense	2963	6702	11787	5954	5498	2170	5845.67	3405.46
antisense.pct	0.0014649	0.001499	0.0014719	0.00150174	0.0014757	0.00142373	0.00147283	2.82965e-05
AVG_INPUT_READ_LENGTH	74	74	74	74	74	73	73.8333	0.408248
lincRNA	89348	135447	242837	119824	105546	50014	123836	65246.9
lincRNA.pct	0.0441733	0.0302948	0.0303243	0.0302225	0.0283292	0.032814	0.032693	0.00580207
miRNA	108	309	520	234	181	103	242.5	156.738
miRNA.pct	5.33948e-05	6.91125e-05	6.49351e-05	5.90204e-05	4.85815e-05	6.7578e-05	6.04371e-05	8.22974e-06
misc_RNA	27	66	133	53	59	19	59.5	40.4561
misc_RNA.pct	1.33487e-05	1.47619e-05	1.66084e-05	1.33679e-05	1.5836e-05	1.24658e-05	1.43981e-05	1.61131e-06
Mt_rRNA	94157	201102	325590	169904	215339	99822	184319	85648.3
Mt_rRNA.pct	0.0465509	0.0449795	0.0406581	0.0428538	0.0577983	0.0654929	0.0497222	0.00975522
Mt_tRNA	2589	6177	12364	5527	5377	3347	5896.83	3456.97
Mt_tRNA.pct	0.00127999	0.00138158	0.00154396	0.00139404	0.00144322	0.00219596	0.00153979	0.000332768
MULTI_MAPPED_READS	483641	1062942	1884397	937352	916939	392238	946252	532092
MULTI_MAPPED_READS_PCT	14.82	14.35	14.76	15.21	15.46	14.01	14.7683	0.534094
NUM_OF_INPUT_READS	3263573	7404973	12769372	6162964	5929907	2799385	6.38836e+06	3.59602e+06
processed_transcript							#DIV/0!	#DIV/0!
processed_transcript.pct	0	0	0	0	0	0	0	0
protein_coding	1832061	4118035	7408894	3660524	3391212	1367658	3.62973e+06	2.14135e+06
protein_coding.pct	0.905764	0.921061	0.925187	0.923271	0.910222	0.897316	0.913803	0.0111462
pseudogene	283	603	1259	551	502	202	566.667	373.77
pseudogene.pct	0.000139914	0.00013487	0.000157218	0.000138975	0.00013474	0.000132532	0.000139708	9.01956e-06
rRNA	49	120	147	77	66	45	84	40.9487
rRNA.pct	2.42254e-05	2.68398e-05	1.83566e-05	1.94212e-05	1.77148e-05	2.95244e-05	2.26804e-05	4.90923e-06
snoRNA	164	482	906	400	327	126	400.833	282.438
snoRNA.pct	8.1081e-05	0.000107807	0.000113137	0.000100889	8.77688e-05	8.26682e-05	9.55585e-05	1.35932e-05
snRNA							#DIV/0!	#DIV/0!
snRNA.pct	0	0	0	0	0	0	0	0
UNIQUE_MAPPED_READS	2432316	5328746	9581633	4663311	4358052	1794503	4.69309e+06	2.7542e+06
UNIQUE_MAPPED_READS_PCT	74.53	71.96	75.04	75.67	73.49	64.1	72.465	4.2999
UNMAPPED_OTHERS	0.52	0.53	0.55	0.5	0.46	0.56	0.52	0.0363318
UNMAPPED_TOO_MANY_MISMATCHES	0.01	0.01	0.01	0.01	0.01	0.01	0.01	0
UNMAPPED_TOO_SHORT	8.38	11.55	7.75	6.76	8.86	19.3	10.4333	4.63141
TruSeq:
Row Labels	HOM-ctx-1	HOM-ctx-2	HOM-ctx-3	WT-ctx-1	WT-ctx-2	WT-ctx-3	average	stdev
antisense	80250	53829	63492	83678	115806	114864	85319.8	25685.8
antisense.pct	0.00724801	0.00712069	0.00716561	0.00721918	0.00686176	0.00712466	0.00712332	0.000137802
AVG_INPUT_READ_LENGTH	75	75	75	75	75	75	75	0
lincRNA	200444	129458	165324	197642	252529	280827	204371	55429.3
lincRNA.pct	0.0181037	0.0171252	0.0186582	0.0170512	0.0149629	0.0174188	0.01722	0.00126656
miRNA	3598	2413	2856	3788	4241	4870	3627.67	896.33
miRNA.pct	0.000324964	0.0003192	0.000322324	0.000326803	0.000251289	0.000302071	0.000307775	2.90618e-05
misc_RNA	590	371	482	511	664	762	563.333	139.039
misc_RNA.pct	5.32875e-05	4.90772e-05	5.43978e-05	4.40857e-05	3.93435e-05	4.72645e-05	4.79094e-05	5.67095e-06
Mt_rRNA	91588	58745	78534	93245	204126	149337	112596	54043.7
Mt_rRNA.pct	0.00827203	0.00777099	0.00886323	0.00804456	0.0120949	0.00926292	0.00905144	0.00158768
Mt_tRNA	1839	1384	1683	1970	4029	3161	2344.33	1025.68
Mt_tRNA.pct	0.000166095	0.00018308	0.000189941	0.000169958	0.000238727	0.000196067	0.000190645	2.61903e-05
MULTI_MAPPED_READS	2382193	1691390	2041413	2532170	4488638	3949972	2.84763e+06	1.11455e+06
MULTI_MAPPED_READS_PCT	7.81	8.19	8.24	8.04	9.74	8.84	8.47667	0.707295
NUM_OF_INPUT_READS	30506359	20651731	24787538	31509109	46100879	44686376	33040332	1.03591e+07
processed_transcript							#DIV/0!	#DIV/0!
processed_transcript.pct	0	0	0	0	0	0	0	0
protein_coding	10680984	7304201	8538495	11195147	16278761	15548772	11591060	3.64193e+06
protein_coding.pct	0.964684	0.966225	0.963642	0.965843	0.964553	0.964443	0.964898	0.000959514
pseudogene	2271	1585	1891	2392	3351	3388	2479.67	745.986
pseudogene.pct	0.000205112	0.000209669	0.000213415	0.000206366	0.000198554	0.000210147	0.000207211	5.16168e-06
rRNA	1534	1658	1032	3798	2404	3961	2397.83	1229.88
rRNA.pct	0.000138548	0.000219326	0.00011647	0.000327666	0.000142442	0.000245689	0.000198357	8.10061e-05
snoRNA	1651	1116	1415	1486	2181	2204	1675.5	436.407
snoRNA.pct	0.000149115	0.000147628	0.000159695	0.000128202	0.000129229	0.000136707	0.000141763	1.24625e-05
snRNA							#DIV/0!	#DIV/0!
snRNA.pct	0	0	0	0	0	0	0	0
UNIQUE_MAPPED_READS	26949038	18154598	21747189	27576567	39152413	38872701	2.87421e+07	8.67872e+06
UNIQUE_MAPPED_READS_PCT	88.34	87.91	87.73	87.52	84.93	86.99	87.2367	1.21457
UNMAPPED_OTHERS	0.26	0.23	0.26	0.21	0.2	0.23	0.231667	0.0248328
UNMAPPED_TOO_MANY_MISMATCHES	0	0	0	0	0	0	0	0
UNMAPPED_TOO_SHORT	3.3	3.38	3.48	3.94	4.87	3.66	3.77167	0.58448
