# Supplementary material for: 3’Pool-seq: an optimized cost-efficient and scalable method of whole-transcriptome gene expression profiling
Source: BMC Genomics. 2020 Jan 20;21:64. doi: 10.1186/s12864-020-6478-3 (PMC6971924; doi:10.1186/s12864-020-6478-3)
Supplement: Supplementary file 3 — Additional file 3: Table S2. A Gene Ontology analysis of the pathways ranked by p-value represented by the DEGs detected by 3’Pool-seq in the Wild-Type vs. GFAP-IL6 mouse model. [file 12864_2020_6478_MOESM3_ESM.xlsx]

## Sheet: IL6_3prime.GO.BP
Analysis Type:	PANTHER Overrepresentation Test (Released 20190711)
Annotation Version and Release Date:	GO Ontology database Released 2019-07-03
Analyzed List:	upload_1 (Mus musculus)
Reference List:	Mus musculus (all genes in database)
Test Type:	FISHER
Correction:	FDR
GO biological process complete	Mus musculus - REFLIST (22296)	upload_1 (87)	upload_1 (expected)	upload_1 (over/under)	upload_1 (fold Enrichment)	upload_1 (raw P-value)	upload_1 (FDR)
immune system process (GO:0002376)	2274	46	8.87	+	5.18	5.39e-23	8.5e-19
regulation of immune system process (GO:0002682)	1505	37	5.87	+	6.3	1.16e-20	9.17e-17
response to external biotic stimulus (GO:0043207)	1284	31	5.01	+	6.19	7.22e-17	2.28e-13
response to other organism (GO:0051707)	1282	31	5	+	6.2	6.92e-17	2.73e-13
response to biotic stimulus (GO:0009607)	1306	31	5.1	+	6.08	1.15e-16	3.02e-13
response to external stimulus (GO:0009605)	2221	39	8.67	+	4.5	6.78e-17	3.57e-13
immune response (GO:0006955)	1392	31	5.43	+	5.71	6.49e-16	1.46e-12
defense response (GO:0006952)	1317	30	5.14	+	5.84	1.23e-15	2.43e-12
positive regulation of immune system process (GO:0002684)	1063	27	4.15	+	6.51	3.74e-15	6.56e-12
antigen processing and presentation (GO:0019882)	97	12	0.38	+	31.7	1.25e-14	1.97e-11
defense response to other organism (GO:0098542)	959	25	3.74	+	6.68	2.83e-14	4.05e-11
myeloid leukocyte activation (GO:0002274)	123	12	0.48	+	25	1.7e-13	2.24e-10
inflammatory response (GO:0006954)	446	18	1.74	+	10.34	1.86e-13	2.26e-10
antigen processing and presentation of peptide antigen (GO:0048002)	65	10	0.25	+	39.43	3.12e-13	3.51e-10
antigen processing and presentation of exogenous peptide antigen (GO:0002478)	25	8	0.1	+	82.01	4.81e-13	5.05e-10
innate immune response (GO:0045087)	733	21	2.86	+	7.34	8.47e-13	8.35e-10
antigen processing and presentation of exogenous antigen (GO:0019884)	31	8	0.12	+	66.14	2.09e-12	1.94e-09
immune effector process (GO:0002252)	641	19	2.5	+	7.6	6.96e-12	6.1e-09
positive regulation of response to stimulus (GO:0048584)	2289	32	8.93	+	3.58	5.34e-11	4.43e-08
regulation of response to external stimulus (GO:0032101)	925	21	3.61	+	5.82	6.01e-11	4.74e-08
response to stress (GO:0006950)	3109	37	12.13	+	3.05	8.68e-11	6.52e-08
regulation of immune response (GO:0050776)	948	21	3.7	+	5.68	9.36e-11	6.71e-08
multi-organism process (GO:0051704)	2378	32	9.28	+	3.45	1.42e-10	9.73e-08
leukocyte chemotaxis (GO:0030595)	129	10	0.5	+	19.87	1.64e-10	1.08e-07
positive regulation of immune response (GO:0050778)	731	18	2.85	+	6.31	5e-10	3.15e-07
regulation of multicellular organismal process (GO:0051239)	3161	36	12.33	+	2.92	6.18e-10	3.75e-07
cell chemotaxis (GO:0060326)	203	11	0.79	+	13.89	6.99e-10	4.09e-07
regulation of response to stimulus (GO:0048583)	3909	40	15.25	+	2.62	9.57e-10	5.39e-07
antigen processing and presentation of exogenous peptide antigen via MHC class I (GO:0042590)	9	5	0.04	+	> 100	1.54e-09	8.09e-07
myeloid leukocyte migration (GO:0097529)	117	9	0.46	+	19.71	1.51e-09	8.2e-07
cell activation (GO:0001775)	597	16	2.33	+	6.87	1.61e-09	8.21e-07
leukocyte activation (GO:0045321)	519	15	2.03	+	7.41	2.06e-09	1.02e-06
response to bacterium (GO:0009617)	811	18	3.16	+	5.69	2.49e-09	1.19e-06
positive regulation of biological process (GO:0048518)	5994	50	23.39	+	2.14	2.72e-09	1.26e-06
positive regulation of response to external stimulus (GO:0032103)	453	14	1.77	+	7.92	3.29e-09	1.48e-06
antigen processing and presentation of exogenous peptide antigen via MHC class II (GO:0019886)	14	5	0.05	+	91.53	8.8e-09	3.38e-06
leukocyte migration (GO:0050900)	199	10	0.78	+	12.88	8.69e-09	3.43e-06
adaptive immune response (GO:0002250)	490	14	1.91	+	7.32	8.66e-09	3.5e-06
microglial cell activation (GO:0001774)	33	6	0.13	+	46.6	8.52e-09	3.54e-06
leukocyte activation involved in inflammatory response (GO:0002269)	33	6	0.13	+	46.6	8.52e-09	3.63e-06
positive regulation of interleukin-6 production (GO:0032755)	98	8	0.38	+	20.92	8.3e-09	3.64e-06
regulation of inflammatory response (GO:0050727)	335	12	1.31	+	9.18	9.98e-09	3.75e-06
regulation of interleukin-6 production (GO:0032675)	152	9	0.59	+	15.17	1.31e-08	4.8e-06
antigen processing and presentation of peptide antigen via MHC class II (GO:0002495)	16	5	0.06	+	80.09	1.53e-08	5.36e-06
antigen processing and presentation of peptide or polysaccharide antigen via MHC class II (GO:0002504)	16	5	0.06	+	80.09	1.53e-08	5.48e-06
regulation of defense response (GO:0031347)	625	15	2.44	+	6.15	2.33e-08	7.98e-06
regulation of tumor necrosis factor production (GO:0032680)	164	9	0.64	+	14.06	2.44e-08	8.2e-06
glial cell activation (GO:0061900)	41	6	0.16	+	37.5	2.74e-08	8.8e-06
regulation of tumor necrosis factor superfamily cytokine production (GO:1903555)	166	9	0.65	+	13.89	2.7e-08	8.87e-06
neutrophil chemotaxis (GO:0030593)	75	7	0.29	+	23.92	3.15e-08	9.93e-06
regulation of developmental process (GO:0050793)	2635	30	10.28	+	2.92	3.27e-08	1.01e-05
positive regulation of phagocytosis (GO:0050766)	76	7	0.3	+	23.6	3.43e-08	1.04e-05
neuroinflammatory response (GO:0150076)	43	6	0.17	+	35.76	3.54e-08	1.05e-05
response to stimulus (GO:0050896)	8284	58	32.32	+	1.79	3.79e-08	1.11e-05
regulation of hemopoiesis (GO:1903706)	391	12	1.53	+	7.87	5.18e-08	1.46e-05
regulation of cell population proliferation (GO:0042127)	1629	23	6.36	+	3.62	5.1e-08	1.46e-05
chemotaxis (GO:0006935)	477	13	1.86	+	6.98	5.3e-08	1.47e-05
granulocyte chemotaxis (GO:0071621)	82	7	0.32	+	21.88	5.58e-08	1.52e-05
taxis (GO:0042330)	480	13	1.87	+	6.94	5.69e-08	1.52e-05
neutrophil migration (GO:1990266)	84	7	0.33	+	21.36	6.52e-08	1.71e-05
antigen processing and presentation of peptide antigen via MHC class I (GO:0002474)	49	6	0.19	+	31.38	7.2e-08	1.86e-05
positive regulation of defense response (GO:0031349)	325	11	1.27	+	8.67	7.51e-08	1.91e-05
macrophage activation (GO:0042116)	51	6	0.2	+	30.15	8.96e-08	2.24e-05
synapse pruning (GO:0098883)	8	4	0.03	+	> 100	1.03e-07	2.54e-05
regulation of adaptive immune response (GO:0002819)	200	9	0.78	+	11.53	1.24e-07	3.01e-05
adaptive immune response based on somatic recombination of immune receptors built from immunoglobulin superfamily domains (GO:0002460)	344	11	1.34	+	8.19	1.31e-07	3.12e-05
granulocyte migration (GO:0097530)	94	7	0.37	+	19.08	1.34e-07	3.16e-05
positive regulation of adaptive immune response (GO:0002821)	144	8	0.56	+	14.24	1.4e-07	3.24e-05
positive regulation of cytokine production (GO:0001819)	436	12	1.7	+	7.05	1.63e-07	3.73e-05
positive regulation of transport (GO:0051050)	1077	18	4.2	+	4.28	1.75e-07	3.94e-05
positive regulation of syncytium formation by plasma membrane fusion (GO:0060143)	30	5	0.12	+	42.71	2.34e-07	5.2e-05
regulation of phagocytosis (GO:0050764)	104	7	0.41	+	17.25	2.57e-07	5.63e-05
regulation of leukocyte differentiation (GO:1902105)	291	10	1.14	+	8.81	2.67e-07	5.78e-05
negative regulation of immune system process (GO:0002683)	460	12	1.79	+	6.69	2.85e-07	6.08e-05
gliogenesis (GO:0042063)	227	9	0.89	+	10.16	3.47e-07	7.3e-05
regulation of multicellular organismal development (GO:2000026)	2121	25	8.28	+	3.02	3.62e-07	7.5e-05
regulation of cytokine production (GO:0001817)	673	14	2.63	+	5.33	3.94e-07	8.08e-05
negative regulation of cell population proliferation (GO:0008285)	676	14	2.64	+	5.31	4.15e-07	8.4e-05
regulation of syncytium formation by plasma membrane fusion (GO:0060142)	35	5	0.14	+	36.61	4.67e-07	9.2e-05
regulation of cell differentiation (GO:0045595)	1845	23	7.2	+	3.19	4.65e-07	9.28e-05
cellular response to chemical stimulus (GO:0070887)	2314	26	9.03	+	2.88	4.91e-07	9.55e-05
regulation of leukocyte proliferation (GO:0070663)	238	9	0.93	+	9.69	5.09e-07	9.79e-05
positive regulation of leukocyte activation (GO:0002696)	495	12	1.93	+	6.21	6.09e-07	0.000114
regulation of leukocyte activation (GO:0002694)	698	14	2.72	+	5.14	6.04e-07	0.000115
lymphocyte mediated immunity (GO:0002449)	322	10	1.26	+	7.96	6.56e-07	0.000122
positive regulation of multicellular organismal process (GO:0051240)	1893	23	7.39	+	3.11	7.26e-07	0.000132
regulation of response to stress (GO:0080134)	1321	19	5.15	+	3.69	7.25e-07	0.000133
positive regulation of cell activation (GO:0050867)	510	12	1.99	+	6.03	8.27e-07	0.000148
cytokine-mediated signaling pathway (GO:0019221)	254	9	0.99	+	9.08	8.59e-07	0.000152
regulation of cell activation (GO:0050865)	739	14	2.88	+	4.86	1.17e-06	0.000206
response to chemical (GO:0042221)	3433	32	13.4	+	2.39	1.4e-06	0.000242
positive regulation of adaptive immune response based on somatic recombination of immune receptors built from immunoglobulin superfamily domains (GO:0002824)	137	7	0.53	+	13.09	1.5e-06	0.000257
leukocyte mediated immunity (GO:0002443)	357	10	1.39	+	7.18	1.62e-06	0.000272
positive regulation of inflammatory response (GO:0050729)	139	7	0.54	+	12.91	1.64e-06	0.000273
myeloid cell activation involved in immune response (GO:0002275)	46	5	0.18	+	27.86	1.61e-06	0.000273
regulation of chemokine production (GO:0032642)	88	6	0.34	+	17.47	1.79e-06	0.000295
regulation of type III hypersensitivity (GO:0001803)	4	3	0.02	+	> 100	1.96e-06	0.000316
positive regulation of type III hypersensitivity (GO:0001805)	4	3	0.02	+	> 100	1.96e-06	0.000319
regulation of protein metabolic process (GO:0051246)	2661	27	10.38	+	2.6	2e-06	0.000319
regulation of antigen processing and presentation (GO:0002577)	20	4	0.08	+	51.26	2.13e-06	0.000336
locomotion (GO:0040011)	1160	17	4.53	+	3.76	2.41e-06	0.000376
negative regulation of multicellular organismal process (GO:0051241)	1298	18	5.06	+	3.55	2.5e-06	0.000387
response to molecule of bacterial origin (GO:0002237)	295	9	1.15	+	7.82	2.83e-06	0.00043
positive regulation of ERK1 and ERK2 cascade (GO:0070374)	218	8	0.85	+	9.4	2.81e-06	0.00043
positive regulation of cellular process (GO:0048522)	5297	41	20.67	+	1.98	3e-06	0.000451
positive regulation of tumor necrosis factor production (GO:0032760)	97	6	0.38	+	15.85	3.06e-06	0.000456
microglial cell activation involved in immune response (GO:0002282)	5	3	0.02	+	> 100	3.13e-06	0.000462
response to virus (GO:0009615)	222	8	0.87	+	9.24	3.2e-06	0.000467
positive regulation of tumor necrosis factor superfamily cytokine production (GO:1903557)	98	6	0.38	+	15.69	3.24e-06	0.000469
regulation of interleukin-10 production (GO:0032653)	54	5	0.21	+	23.73	3.35e-06	0.000481
regulation of lymphocyte proliferation (GO:0050670)	225	8	0.88	+	9.11	3.52e-06	0.000501
regulation of mononuclear cell proliferation (GO:0032944)	227	8	0.89	+	9.03	3.75e-06	0.000528
regulation of ERK1 and ERK2 cascade (GO:0070372)	306	9	1.19	+	7.54	3.79e-06	0.000528
regulation of biological process (GO:0050789)	11232	65	43.83	+	1.48	4.52e-06	0.000626
cell motility (GO:0048870)	958	15	3.74	+	4.01	4.71e-06	0.000635
localization of cell (GO:0051674)	958	15	3.74	+	4.01	4.71e-06	0.000641
mast cell activation (GO:0045576)	25	4	0.1	+	41	4.69e-06	0.000644
cell migration (GO:0016477)	840	14	3.28	+	4.27	5.06e-06	0.000677
positive regulation of reactive oxygen species metabolic process (GO:2000379)	108	6	0.42	+	14.24	5.52e-06	0.000732
regulation of immune effector process (GO:0002697)	414	10	1.62	+	6.19	5.84e-06	0.000767
regulation of localization (GO:0032879)	2827	27	11.03	+	2.45	6.3e-06	0.000821
regulation of leukocyte mediated immunity (GO:0002703)	246	8	0.96	+	8.33	6.64e-06	0.000859
positive regulation of leukocyte mediated immunity (GO:0002705)	174	7	0.68	+	10.31	6.82e-06	0.000868
biological regulation (GO:0065007)	11843	67	46.21	+	1.45	6.89e-06	0.00087
positive regulation of chemokine production (GO:0032722)	63	5	0.25	+	20.34	6.79e-06	0.000871
positive regulation of secretion (GO:0051047)	524	11	2.04	+	5.38	7.13e-06	0.000893
negative regulation of protein maturation (GO:1903318)	29	4	0.11	+	35.35	7.99e-06	0.000985
negative regulation of protein processing (GO:0010955)	29	4	0.11	+	35.35	7.99e-06	0.000993
regulation of type II hypersensitivity (GO:0002892)	8	3	0.03	+	96.1	9.15e-06	0.00109
positive regulation of type II hypersensitivity (GO:0002894)	8	3	0.03	+	96.1	9.15e-06	0.00109
regulation of type IIa hypersensitivity (GO:0001796)	8	3	0.03	+	96.1	9.15e-06	0.0011
positive regulation of interleukin-6 secretion (GO:2000778)	30	4	0.12	+	34.17	9.03e-06	0.0011
positive regulation of type IIa hypersensitivity (GO:0001798)	8	3	0.03	+	96.1	9.15e-06	0.00111
regulation of adaptive immune response based on somatic recombination of immune receptors built from immunoglobulin superfamily domains (GO:0002822)	184	7	0.72	+	9.75	9.69e-06	0.00114
immunoglobulin mediated immune response (GO:0016064)	265	8	1.03	+	7.74	1.12e-05	0.00131
regulation of lymphocyte mediated immunity (GO:0002706)	191	7	0.75	+	9.39	1.22e-05	0.00142
B cell mediated immunity (GO:0019724)	269	8	1.05	+	7.62	1.25e-05	0.00144
response to interferon-gamma (GO:0034341)	126	6	0.49	+	12.2	1.28e-05	0.00146
activation of immune response (GO:0002253)	458	10	1.79	+	5.6	1.38e-05	0.00156
response to ischemia (GO:0002931)	34	4	0.13	+	30.15	1.42e-05	0.0016
cellular response to lipopolysaccharide (GO:0071222)	199	7	0.78	+	9.01	1.58e-05	0.00171
response to lipopolysaccharide (GO:0032496)	277	8	1.08	+	7.4	1.53e-05	0.00171
regulation of reactive oxygen species metabolic process (GO:2000377)	199	7	0.78	+	9.01	1.58e-05	0.00172
astrocyte development (GO:0014002)	35	4	0.14	+	29.29	1.58e-05	0.00173
positive regulation of interleukin-10 production (GO:0032733)	35	4	0.14	+	29.29	1.58e-05	0.00174
positive regulation of acute inflammatory response (GO:0002675)	35	4	0.14	+	29.29	1.58e-05	0.00175
regulation of anatomical structure morphogenesis (GO:0022603)	1066	15	4.16	+	3.61	1.65e-05	0.00177
negative regulation of response to external stimulus (GO:0032102)	370	9	1.44	+	6.23	1.67e-05	0.00178
positive regulation of secretion by cell (GO:1903532)	469	10	1.83	+	5.46	1.68e-05	0.00178
regulation of leukocyte migration (GO:0002685)	202	7	0.79	+	8.88	1.74e-05	0.00183
regulation of apoptotic process (GO:0042981)	1499	18	5.85	+	3.08	1.77e-05	0.00185
regulation of molecular function (GO:0065009)	2476	24	9.66	+	2.48	1.94e-05	0.00201
positive regulation of hemopoiesis (GO:1903708)	206	7	0.8	+	8.71	1.96e-05	0.00202
cellular response to molecule of bacterial origin (GO:0071219)	207	7	0.81	+	8.67	2.02e-05	0.00205
positive regulation of antigen processing and presentation (GO:0002579)	11	3	0.04	+	69.89	2e-05	0.00205
positive regulation of developmental process (GO:0051094)	1514	18	5.91	+	3.05	2.02e-05	0.00206
regulation of proteolysis (GO:0030162)	704	12	2.75	+	4.37	2.07e-05	0.00208
regulation of cell death (GO:0010941)	1670	19	6.52	+	2.92	2.09e-05	0.00209
regulation of programmed cell death (GO:0043067)	1522	18	5.94	+	3.03	2.17e-05	0.00215
positive regulation of cell population proliferation (GO:0008284)	963	14	3.76	+	3.73	2.3e-05	0.00227
positive regulation of cell communication (GO:0010647)	1690	19	6.59	+	2.88	2.46e-05	0.0024
positive regulation of lymphocyte mediated immunity (GO:0002708)	142	6	0.55	+	10.83	2.45e-05	0.0024
positive regulation of hypersensitivity (GO:0002885)	12	3	0.05	+	64.07	2.5e-05	0.00241
positive regulation of signaling (GO:0023056)	1697	19	6.62	+	2.87	2.61e-05	0.00251
positive regulation of gliogenesis (GO:0014015)	85	5	0.33	+	15.08	2.68e-05	0.00253
positive regulation of leukocyte migration (GO:0002687)	144	6	0.56	+	10.68	2.65e-05	0.00253
positive regulation of protein secretion (GO:0050714)	300	8	1.17	+	6.83	2.67e-05	0.00254
negative regulation of leukocyte proliferation (GO:0070664)	88	5	0.34	+	14.56	3.14e-05	0.00295
positive regulation of myeloid leukocyte mediated immunity (GO:0002888)	43	4	0.17	+	23.84	3.34e-05	0.0031
leukocyte mediated cytotoxicity (GO:0001909)	43	4	0.17	+	23.84	3.34e-05	0.00312
response to cytokine (GO:0034097)	741	12	2.89	+	4.15	3.38e-05	0.00312
phagocytosis (GO:0006909)	314	8	1.23	+	6.53	3.67e-05	0.00336
positive regulation of acute inflammatory response to antigenic stimulus (GO:0002866)	14	3	0.05	+	54.92	3.71e-05	0.00338
cellular response to biotic stimulus (GO:0071216)	229	7	0.89	+	7.83	3.78e-05	0.00343
regulation of interleukin-1 production (GO:0032652)	92	5	0.36	+	13.93	3.84e-05	0.00346
cellular response to cytokine stimulus (GO:0071345)	636	11	2.48	+	4.43	4.13e-05	0.0037
regulation of hypersensitivity (GO:0002883)	15	3	0.06	+	51.26	4.44e-05	0.00391
regulation of microglial cell activation (GO:1903978)	15	3	0.06	+	51.26	4.44e-05	0.00393
positive regulation of chemokine secretion (GO:0090197)	15	3	0.06	+	51.26	4.44e-05	0.00395
osteoclast differentiation (GO:0030316)	47	4	0.18	+	21.81	4.63e-05	0.00406
negative regulation of biological process (GO:0048519)	5045	37	19.69	+	1.88	4.8e-05	0.00418
response to organic substance (GO:0010033)	2445	23	9.54	+	2.41	4.88e-05	0.00423
regulation of transport (GO:0051049)	1940	20	7.57	+	2.64	4.92e-05	0.00424
positive regulation of peptide secretion (GO:0002793)	329	8	1.28	+	6.23	5.05e-05	0.00433
regulation of chemokine secretion (GO:0090196)	16	3	0.06	+	48.05	5.25e-05	0.00446
macrophage activation involved in immune response (GO:0002281)	16	3	0.06	+	48.05	5.25e-05	0.00448
positive regulation of cell migration (GO:0030335)	539	10	2.1	+	4.75	5.34e-05	0.00451
positive regulation of protein metabolic process (GO:0051247)	1635	18	6.38	+	2.82	5.52e-05	0.00463
regulation of catalytic activity (GO:0050790)	1798	19	7.02	+	2.71	5.7e-05	0.00474
positive regulation of leukocyte differentiation (GO:1902107)	166	6	0.65	+	9.26	5.69e-05	0.00475
leukocyte activation involved in immune response (GO:0002366)	167	6	0.65	+	9.21	5.88e-05	0.00486
cell surface receptor signaling pathway (GO:0007166)	1804	19	7.04	+	2.7	5.96e-05	0.0049
astrocyte activation (GO:0048143)	17	3	0.07	+	45.23	6.16e-05	0.00501
regulation of reactive oxygen species biosynthetic process (GO:1903426)	102	5	0.4	+	12.56	6.15e-05	0.00503
regulation of acute inflammatory response (GO:0002673)	51	4	0.2	+	20.1	6.24e-05	0.00505
positive regulation of signal transduction (GO:0009967)	1499	17	5.85	+	2.91	6.42e-05	0.00517
regulation of T cell proliferation (GO:0042129)	170	6	0.66	+	9.05	6.47e-05	0.00518
cell activation involved in immune response (GO:0002263)	171	6	0.67	+	8.99	6.68e-05	0.00532
regulation of macrophage activation (GO:0043030)	53	4	0.21	+	19.34	7.19e-05	0.0057
positive regulation of cell motility (GO:2000147)	561	10	2.19	+	4.57	7.41e-05	0.00584
movement of cell or subcellular component (GO:0006928)	1366	16	5.33	+	3	7.51e-05	0.00586
positive regulation of immune effector process (GO:0002699)	256	7	1	+	7.01	7.49e-05	0.00588
negative regulation of cytokine production (GO:0001818)	258	7	1.01	+	6.95	7.86e-05	0.0061
positive regulation of cell differentiation (GO:0045597)	1081	14	4.22	+	3.32	7.93e-05	0.00613
glial cell development (GO:0021782)	108	5	0.42	+	11.86	7.97e-05	0.00613
defense response to virus (GO:0051607)	177	6	0.69	+	8.69	8.03e-05	0.00615
positive regulation of inflammatory response to antigenic stimulus (GO:0002863)	19	3	0.07	+	40.46	8.28e-05	0.00631
positive regulation of antigen processing and presentation of peptide or polysaccharide antigen via MHC class II (GO:0002582)	2	2	0.01	+	> 100	8.92e-05	0.00666
astrocyte differentiation (GO:0048708)	56	4	0.22	+	18.31	8.79e-05	0.00667
defense response to bacterium (GO:0042742)	461	9	1.8	+	5	8.85e-05	0.00668
positive regulation of antigen processing and presentation of peptide antigen via MHC class II (GO:0002588)	2	2	0.01	+	> 100	8.92e-05	0.0067
positive regulation of cell death (GO:0010942)	695	11	2.71	+	4.06	9.02e-05	0.00671
regulation of cellular protein metabolic process (GO:0032268)	2470	23	9.64	+	2.39	9.09e-05	0.00673
regulation of acute inflammatory response to antigenic stimulus (GO:0002864)	20	3	0.08	+	38.44	9.5e-05	0.00693
positive regulation of cellular component movement (GO:0051272)	579	10	2.26	+	4.43	9.57e-05	0.00696
neutrophil activation (GO:0042119)	20	3	0.08	+	38.44	9.5e-05	0.00697
positive regulation of glial cell proliferation (GO:0060252)	20	3	0.08	+	38.44	9.5e-05	0.007
regulation of vesicle-mediated transport (GO:0060627)	582	10	2.27	+	4.4	9.98e-05	0.00722
positive regulation of T cell activation (GO:0050870)	186	6	0.73	+	8.27	0.000105	0.00753
myeloid leukocyte differentiation (GO:0002573)	115	5	0.45	+	11.14	0.000106	0.0076
regulation of lymphocyte migration (GO:2000401)	59	4	0.23	+	17.37	0.000106	0.0076
positive regulation of superoxide anion generation (GO:0032930)	21	3	0.08	+	36.61	0.000108	0.00769
positive regulation of locomotion (GO:0040017)	593	10	2.31	+	4.32	0.000116	0.00821
positive regulation of molecular function (GO:0044093)	1422	16	5.55	+	2.88	0.000119	0.00841
positive regulation of protein phosphorylation (GO:0001934)	985	13	3.84	+	3.38	0.000122	0.00854
positive regulation of myoblast fusion (GO:1901741)	22	3	0.09	+	34.95	0.000123	0.00856
regulation of myeloid leukocyte mediated immunity (GO:0002886)	63	4	0.25	+	16.27	0.000135	0.00941
regulation of cellular process (GO:0050794)	10522	59	41.06	+	1.44	0.000139	0.00959
regulation of multi-organism process (GO:0043900)	607	10	2.37	+	4.22	0.00014	0.00964
regulation of protein processing (GO:0070613)	64	4	0.25	+	16.02	0.000143	0.00984
complement-mediated synapse pruning (GO:0150062)	3	2	0.01	+	> 100	0.000148	0.00995
regulation of hippocampal neuron apoptotic process (GO:0110089)	3	2	0.01	+	> 100	0.000148	0.00999
negative regulation of cellular process (GO:0048523)	4522	33	17.65	+	1.87	0.000147	0.01
antigen processing and presentation of endogenous peptide antigen via MHC class I via ER pathway, TAP-dependent (GO:0002485)	3	2	0.01	+	> 100	0.000148	0.01
positive regulation of antigen processing and presentation of peptide antigen (GO:0002585)	3	2	0.01	+	> 100	0.000148	0.0101
granulocyte activation (GO:0036230)	24	3	0.09	+	32.03	0.000155	0.0103
regulation of superoxide anion generation (GO:0032928)	24	3	0.09	+	32.03	0.000155	0.0104
regulation of protein maturation (GO:1903317)	66	4	0.26	+	15.53	0.000161	0.0106
positive regulation of leukocyte cell-cell adhesion (GO:1903039)	202	6	0.79	+	7.61	0.000162	0.0107
regulation of nitric oxide biosynthetic process (GO:0045428)	67	4	0.26	+	15.3	0.00017	0.0111
cell killing (GO:0001906)	67	4	0.26	+	15.3	0.00017	0.0111
regulation of neuroinflammatory response (GO:0150077)	25	3	0.1	+	30.75	0.000173	0.0112
regulation of myoblast fusion (GO:1901739)	25	3	0.1	+	30.75	0.000173	0.0113
regulation of establishment of protein localization (GO:0070201)	755	11	2.95	+	3.73	0.000184	0.0119
regulation of cell migration (GO:0030334)	889	12	3.47	+	3.46	0.000186	0.0119
positive regulation of apoptotic process (GO:0043065)	632	10	2.47	+	4.05	0.000193	0.0124
regulation of cytokine secretion (GO:0050707)	211	6	0.82	+	7.29	0.000204	0.013
positive regulation of programmed cell death (GO:0043068)	637	10	2.49	+	4.02	0.000205	0.013
positive regulation of phosphorylation (GO:0042327)	1039	13	4.05	+	3.21	0.000205	0.013
regulation of T cell activation (GO:0050863)	303	7	1.18	+	5.92	0.000207	0.0131
positive regulation of MAPK cascade (GO:0043410)	518	9	2.02	+	4.45	0.000209	0.0131
positive regulation of macrophage activation (GO:0043032)	27	3	0.11	+	28.48	0.000213	0.0134
antibody-dependent cellular cytotoxicity (GO:0001788)	4	2	0.02	+	> 100	0.000222	0.0136
regulation of peptidase activity (GO:0052547)	410	8	1.6	+	5	0.000223	0.0136
negative regulation of apoptotic process (GO:0043066)	905	12	3.53	+	3.4	0.000218	0.0136
type IIa hypersensitivity (GO:0001794)	4	2	0.02	+	> 100	0.000222	0.0136
negative regulation of dendritic cell differentiation (GO:2001199)	4	2	0.02	+	> 100	0.000222	0.0137
type II hypersensitivity (GO:0002445)	4	2	0.02	+	> 100	0.000222	0.0137
regulation of antigen processing and presentation of peptide antigen via MHC class II (GO:0002586)	4	2	0.02	+	> 100	0.000222	0.0138
cellular response to interleukin-1 (GO:0071347)	73	4	0.28	+	14.04	0.000232	0.0141
regulation of protein localization (GO:0032880)	1056	13	4.12	+	3.15	0.000239	0.0145
cellular developmental process (GO:0048869)	3769	29	14.71	+	1.97	0.00025	0.0151
endocytosis (GO:0006897)	532	9	2.08	+	4.34	0.000254	0.0152
regulation of interleukin-1 beta production (GO:0032651)	75	4	0.29	+	13.67	0.000256	0.0153
negative regulation of programmed cell death (GO:0043069)	922	12	3.6	+	3.34	0.000258	0.0154
inflammatory response to antigenic stimulus (GO:0002437)	29	3	0.11	+	26.51	0.000259	0.0154
positive regulation of cellular protein metabolic process (GO:0032270)	1528	16	5.96	+	2.68	0.000269	0.0159
phagocytosis, engulfment (GO:0006911)	223	6	0.87	+	6.9	0.000272	0.016
regulation of tumor necrosis factor biosynthetic process (GO:0042534)	30	3	0.12	+	25.63	0.000284	0.0167
regulation of cell motility (GO:2000145)	936	12	3.65	+	3.29	0.000296	0.0173
positive regulation of macrophage fusion (GO:0034241)	5	2	0.02	+	> 100	0.00031	0.0178
hypersensitivity (GO:0002524)	5	2	0.02	+	> 100	0.00031	0.0179
regulation of antigen processing and presentation of peptide or polysaccharide antigen via MHC class II (GO:0002580)	5	2	0.02	+	> 100	0.00031	0.018
regulation of gliogenesis (GO:0014013)	146	5	0.57	+	8.78	0.00031	0.018
positive regulation of protein transport (GO:0051222)	433	8	1.69	+	4.73	0.00032	0.0183
negative regulation of inflammatory response (GO:0050728)	147	5	0.57	+	8.72	0.000319	0.0183
positive regulation of cytokine secretion (GO:0050715)	148	5	0.58	+	8.66	0.000329	0.0187
plasma membrane invagination (GO:0099024)	232	6	0.91	+	6.63	0.000334	0.019
positive regulation of osteoclast differentiation (GO:0045672)	32	3	0.12	+	24.03	0.000339	0.0192
monocyte chemotaxis (GO:0002548)	33	3	0.13	+	23.3	0.000369	0.0208
positive regulation of phosphate metabolic process (GO:0045937)	1107	13	4.32	+	3.01	0.000375	0.021
positive regulation of lymphocyte activation (GO:0051251)	444	8	1.73	+	4.62	0.000377	0.021
positive regulation of phosphorus metabolic process (GO:0010562)	1107	13	4.32	+	3.01	0.000375	0.0211
neurogenesis (GO:0022008)	1742	17	6.8	+	2.5	0.000383	0.0212
membrane invagination (GO:0010324)	238	6	0.93	+	6.46	0.000381	0.0212
negative regulation of lymphocyte proliferation (GO:0050672)	84	4	0.33	+	12.2	0.000387	0.0213
cell differentiation (GO:0030154)	3678	28	14.35	+	1.95	0.000389	0.0213
negative regulation of mononuclear cell proliferation (GO:0032945)	84	4	0.33	+	12.2	0.000387	0.0214
regulation of inflammatory response to antigenic stimulus (GO:0002861)	34	3	0.13	+	22.61	0.000401	0.0217
regulation of superoxide metabolic process (GO:0090322)	34	3	0.13	+	22.61	0.000401	0.0218
positive regulation of T cell migration (GO:2000406)	34	3	0.13	+	22.61	0.000401	0.0219
regulation of macrophage fusion (GO:0034239)	6	2	0.02	+	85.43	0.000412	0.0219
positive regulation of cell-cell adhesion (GO:0022409)	241	6	0.94	+	6.38	0.000407	0.022
astrocyte cell migration (GO:0043615)	6	2	0.02	+	85.43	0.000412	0.022
negative regulation of vascular endothelial cell proliferation (GO:1905563)	6	2	0.02	+	85.43	0.000412	0.0221
positive regulation of interleukin-10 secretion (GO:2001181)	6	2	0.02	+	85.43	0.000412	0.0222
positive regulation of establishment of protein localization (GO:1904951)	452	8	1.76	+	4.54	0.000423	0.0225
regulation of cellular component organization (GO:0051128)	2464	21	9.61	+	2.18	0.000475	0.0252
response to interleukin-1 (GO:0070555)	90	4	0.35	+	11.39	0.000497	0.0262
macrophage proliferation (GO:0061517)	7	2	0.03	+	73.22	0.000528	0.0271
microglial cell proliferation (GO:0061518)	7	2	0.03	+	73.22	0.000528	0.0272
positive regulation of microglial cell activation (GO:1903980)	7	2	0.03	+	73.22	0.000528	0.0273
positive regulation of type I hypersensitivity (GO:0001812)	7	2	0.03	+	73.22	0.000528	0.0274
serotonin secretion (GO:0001820)	7	2	0.03	+	73.22	0.000528	0.0275
regulation of dendritic cell differentiation (GO:2001198)	7	2	0.03	+	73.22	0.000528	0.0276
regulation of antigen processing and presentation of peptide antigen (GO:0002583)	7	2	0.03	+	73.22	0.000528	0.0277
positive regulation of myotube differentiation (GO:0010831)	38	3	0.15	+	20.23	0.000543	0.0277
cellular response to organic substance (GO:0071310)	1792	17	6.99	+	2.43	0.000528	0.0278
positive regulation of lymphocyte migration (GO:2000403)	38	3	0.15	+	20.23	0.000543	0.0278
regulation of protein transport (GO:0051223)	723	10	2.82	+	3.54	0.00055	0.028
localization (GO:0051179)	4795	33	18.71	+	1.76	0.000559	0.0283
lymphocyte chemotaxis (GO:0048247)	39	3	0.15	+	19.71	0.000584	0.0293
mononuclear cell migration (GO:0071674)	39	3	0.15	+	19.71	0.000584	0.0294
regulation of glial cell proliferation (GO:0060251)	39	3	0.15	+	19.71	0.000584	0.0295
regulation of locomotion (GO:0040012)	1015	12	3.96	+	3.03	0.000605	0.0303
leukocyte differentiation (GO:0002521)	364	7	1.42	+	4.93	0.000609	0.0304
regulation of lymphocyte activation (GO:0051249)	602	9	2.35	+	3.83	0.000613	0.0305
regulation of response to biotic stimulus (GO:0002831)	365	7	1.42	+	4.91	0.000619	0.0307
regulation of MAPK cascade (GO:0043408)	735	10	2.87	+	3.49	0.000623	0.0308
regulation of nervous system process (GO:0031644)	172	5	0.67	+	7.45	0.00064	0.0313
regulation of neuron death (GO:1901214)	367	7	1.43	+	4.89	0.000638	0.0314
developmental process (GO:0032502)	5470	36	21.34	+	1.69	0.000638	0.0314
positive regulation of neuroinflammatory response (GO:0150078)	8	2	0.03	+	64.07	0.000659	0.0319
regulation of cellular component movement (GO:0051270)	1024	12	4	+	3	0.000654	0.0319
autocrine signaling (GO:0035425)	8	2	0.03	+	64.07	0.000659	0.032
regulation of type I hypersensitivity (GO:0001810)	8	2	0.03	+	64.07	0.000659	0.0321
regulation of protein secretion (GO:0050708)	485	8	1.89	+	4.23	0.000667	0.0322
negative regulation of cell death (GO:0060548)	1032	12	4.03	+	2.98	0.000699	0.0336
glial cell migration (GO:0008347)	42	3	0.16	+	18.31	0.000715	0.0343
glial cell differentiation (GO:0010001)	178	5	0.69	+	7.2	0.000743	0.0355
positive regulation of angiogenesis (GO:0045766)	179	5	0.7	+	7.16	0.000762	0.0363
inhibition of cysteine-type endopeptidase activity (GO:0097340)	9	2	0.04	+	56.95	0.000803	0.0375
zymogen inhibition (GO:0097341)	9	2	0.04	+	56.95	0.000803	0.0376
neutrophil activation involved in immune response (GO:0002283)	9	2	0.04	+	56.95	0.000803	0.0377
serotonin transport (GO:0006837)	9	2	0.04	+	56.95	0.000803	0.0378
response to lipid (GO:0033993)	625	9	2.44	+	3.69	0.000797	0.0379
toll-like receptor 3 signaling pathway (GO:0034138)	9	2	0.04	+	56.95	0.000803	0.0379
synapse organization (GO:0050808)	275	6	1.07	+	5.59	0.000801	0.0379
negative regulation of leukocyte activation (GO:0002695)	182	5	0.71	+	7.04	0.000819	0.0381
regulation of secretion (GO:0051046)	905	11	3.53	+	3.11	0.000831	0.0385
regulation of peptide transport (GO:0090087)	764	10	2.98	+	3.35	0.000835	0.0386
regulation of phosphorylation (GO:0042325)	1529	15	5.97	+	2.51	0.00084	0.0387
positive regulation of protein modification process (GO:0031401)	1208	13	4.71	+	2.76	0.000843	0.0388
regulation of nervous system development (GO:0051960)	1055	12	4.12	+	2.91	0.000846	0.0388
positive regulation of B cell mediated immunity (GO:0002714)	46	3	0.18	+	16.71	0.000918	0.0417
positive regulation of immunoglobulin mediated immune response (GO:0002891)	46	3	0.18	+	16.71	0.000918	0.0419
regulation of T cell migration (GO:2000404)	46	3	0.18	+	16.71	0.000918	0.042
hemopoiesis (GO:0030097)	639	9	2.49	+	3.61	0.000929	0.0421
regulation of interleukin-10 secretion (GO:2001179)	10	2	0.04	+	51.26	0.000961	0.0431
regulation of cytokine biosynthetic process (GO:0042035)	108	4	0.42	+	9.49	0.000961	0.0432
regulation of cytokine-mediated signaling pathway (GO:0001959)	108	4	0.42	+	9.49	0.000961	0.0433
nervous system development (GO:0007399)	2226	19	8.69	+	2.19	0.000961	0.0434
regulation of leukocyte cell-cell adhesion (GO:1903037)	286	6	1.12	+	5.38	0.000976	0.0436
regulation of leukocyte mediated cytotoxicity (GO:0001910)	109	4	0.43	+	9.4	0.000993	0.0442
morphogenesis of a branching epithelium (GO:0061138)	191	5	0.75	+	6.71	0.00101	0.0449
regulation of leukocyte degranulation (GO:0043300)	48	3	0.19	+	16.02	0.00103	0.0457
import into cell (GO:0098657)	652	9	2.54	+	3.54	0.00107	0.0472
regulation of leukocyte chemotaxis (GO:0002688)	112	4	0.44	+	9.15	0.00109	0.048
regulation of protein phosphorylation (GO:0001932)	1405	14	5.48	+	2.55	0.0011	0.048
regulation of peptide secretion (GO:0002791)	524	8	2.04	+	3.91	0.00109	0.048
positive regulation of cellular metabolic process (GO:0031325)	3182	24	12.42	+	1.93	0.00109	0.0481
