# Supplementary material for: 3’Pool-seq: an optimized cost-efficient and scalable method of whole-transcriptome gene expression profiling
Source: BMC Genomics. 2020 Jan 20;21:64. doi: 10.1186/s12864-020-6478-3 (PMC6971924; doi:10.1186/s12864-020-6478-3)
Supplement: Supplementary file 4 — Additional file 4: Table S3. A Gene Ontology analysis of the pathways ranked by p-value represented by the DEGs detected by TruSeq in the Wild-Type vs. GFAP-IL6 mouse model. [file 12864_2020_6478_MOESM4_ESM.xlsx]

## Sheet: IL6_Truseq.GO.BP
Analysis Type:	PANTHER Overrepresentation Test (Released 20190711)
Annotation Version and Release Date:	GO Ontology database Released 2019-07-03
Analyzed List:	combined.contrast1.annot.p01.1.5FC.up.lst (Mus musculus)
Reference List:	Mus musculus (all genes in database)
Test Type:	FISHER
Correction:	FDR
GO biological process complete	Mus musculus - REFLIST (22296)	combined.contrast1.annot.p01.1.5FC.up.lst (390)	combined.contrast1.annot.p01.1.5FC.up.lst (expected)	combined.contrast1.annot.p01.1.5FC.up.lst (over/under)	combined.contrast1.annot.p01.1.5FC.up.lst (fold Enrichment)	combined.contrast1.annot.p01.1.5FC.up.lst (raw P-value)	combined.contrast1.annot.p01.1.5FC.up.lst (FDR)
immune system process (GO:0002376)	2274	167	39.78	+	4.2	1.05e-60	1.66e-56
regulation of immune system process (GO:0002682)	1505	120	26.33	+	4.56	8.13e-45	6.41e-41
defense response (GO:0006952)	1317	112	23.04	+	4.86	4.72e-44	2.48e-40
immune response (GO:0006955)	1392	108	24.35	+	4.44	6.6e-39	2.6e-35
response to external stimulus (GO:0009605)	2221	134	38.85	+	3.45	6.01e-38	1.9e-34
response to external biotic stimulus (GO:0043207)	1284	101	22.46	+	4.5	1.14e-36	2.58e-33
response to other organism (GO:0051707)	1282	101	22.42	+	4.5	1.01e-36	2.65e-33
response to biotic stimulus (GO:0009607)	1306	101	22.84	+	4.42	4.43e-36	8.74e-33
positive regulation of immune system process (GO:0002684)	1063	91	18.59	+	4.89	1.8e-35	3.15e-32
cell activation (GO:0001775)	597	70	10.44	+	6.7	8.83e-35	1.39e-31
regulation of multicellular organismal process (GO:0051239)	3161	155	55.29	+	2.8	1.7e-34	2.44e-31
positive regulation of biological process (GO:0048518)	5994	221	104.85	+	2.11	2.23e-34	2.93e-31
response to stress (GO:0006950)	3109	153	54.38	+	2.81	3.95e-34	4.79e-31
response to stimulus (GO:0050896)	8284	264	144.9	+	1.82	1.2e-33	1.36e-30
defense response to other organism (GO:0098542)	959	84	16.77	+	5.01	2.74e-33	2.88e-30
regulation of response to external stimulus (GO:0032101)	925	82	16.18	+	5.07	8.29e-33	8.17e-30
inflammatory response (GO:0006954)	446	60	7.8	+	7.69	9.89e-33	9.18e-30
leukocyte activation (GO:0045321)	519	63	9.08	+	6.94	4.75e-32	4.16e-29
regulation of cytokine production (GO:0001817)	673	70	11.77	+	5.95	8.37e-32	6.94e-29
regulation of response to stimulus (GO:0048583)	3909	168	68.38	+	2.46	3.79e-31	2.99e-28
regulation of immune response (GO:0050776)	948	79	16.58	+	4.76	6.93e-30	5.21e-27
immune effector process (GO:0002252)	641	64	11.21	+	5.71	3.89e-28	2.79e-25
positive regulation of cellular process (GO:0048522)	5297	192	92.65	+	2.07	3.99e-27	2.74e-24
regulation of biological process (GO:0050789)	11232	301	196.47	+	1.53	4.4e-27	2.89e-24
response to chemical (GO:0042221)	3433	148	60.05	+	2.46	9.14e-27	5.76e-24
innate immune response (GO:0045087)	733	66	12.82	+	5.15	1.2e-26	7.26e-24
positive regulation of response to stimulus (GO:0048584)	2289	117	40.04	+	2.92	2.26e-26	1.32e-23
regulation of defense response (GO:0031347)	625	61	10.93	+	5.58	2.47e-26	1.39e-23
biological regulation (GO:0065007)	11843	309	207.16	+	1.49	3.09e-26	1.68e-23
positive regulation of multicellular organismal process (GO:0051240)	1893	105	33.11	+	3.17	4.34e-26	2.21e-23
multi-organism process (GO:0051704)	2378	119	41.6	+	2.86	4.27e-26	2.24e-23
positive regulation of cytokine production (GO:0001819)	436	51	7.63	+	6.69	2.57e-25	1.27e-22
regulation of cellular process (GO:0050794)	10522	286	184.05	+	1.55	3.8e-25	1.82e-22
negative regulation of biological process (GO:0048519)	5045	180	88.25	+	2.04	4.63e-24	2.15e-21
regulation of localization (GO:0032879)	2827	127	49.45	+	2.57	7.77e-24	3.5e-21
negative regulation of multicellular organismal process (GO:0051241)	1298	82	22.7	+	3.61	1.76e-23	7.7e-21
cellular response to chemical stimulus (GO:0070887)	2314	112	40.48	+	2.77	2.89e-23	1.23e-20
positive regulation of response to external stimulus (GO:0032103)	453	48	7.92	+	6.06	3.44e-22	1.43e-19
myeloid leukocyte activation (GO:0002274)	123	29	2.15	+	13.48	4.21e-22	1.7e-19
regulation of developmental process (GO:0050793)	2635	118	46.09	+	2.56	7.3e-22	2.88e-19
regulation of cell population proliferation (GO:0042127)	1629	89	28.49	+	3.12	1.81e-21	6.98e-19
response to cytokine (GO:0034097)	741	59	12.96	+	4.55	2.31e-21	8.68e-19
cellular response to stimulus (GO:0051716)	6446	203	112.75	+	1.8	2.97e-21	1.09e-18
regulation of multi-organism process (GO:0043900)	607	53	10.62	+	4.99	6.86e-21	2.46e-18
negative regulation of cellular process (GO:0048523)	4522	159	79.1	+	2.01	7.31e-20	2.56e-17
response to bacterium (GO:0009617)	811	59	14.19	+	4.16	1.37e-19	4.71e-17
positive regulation of immune response (GO:0050778)	731	56	12.79	+	4.38	1.42e-19	4.77e-17
response to organic substance (GO:0010033)	2445	108	42.77	+	2.53	1.93e-19	6.36e-17
regulation of cell activation (GO:0050865)	739	56	12.93	+	4.33	2.27e-19	7.3e-17
regulation of multicellular organismal development (GO:2000026)	2121	99	37.1	+	2.67	2.69e-19	8.48e-17
regulation of response to biotic stimulus (GO:0002831)	365	40	6.38	+	6.27	4.23e-19	1.31e-16
positive regulation of defense response (GO:0031349)	325	38	5.68	+	6.68	4.65e-19	1.41e-16
regulation of response to stress (GO:0080134)	1321	75	23.11	+	3.25	6.63e-19	1.97e-16
regulation of protein metabolic process (GO:0051246)	2661	112	46.55	+	2.41	1.17e-18	3.42e-16
cell differentiation (GO:0030154)	3678	136	64.34	+	2.11	3.21e-18	9.22e-16
cellular developmental process (GO:0048869)	3769	138	65.93	+	2.09	3.77e-18	1.06e-15
regulation of interleukin-6 production (GO:0032675)	152	27	2.66	+	10.16	6.66e-18	1.84e-15
lymphocyte activation (GO:0046649)	421	41	7.36	+	5.57	7.19e-18	1.96e-15
regulation of cell migration (GO:0030334)	889	59	15.55	+	3.79	8.01e-18	2.14e-15
intracellular signal transduction (GO:0035556)	1388	75	24.28	+	3.09	9.18e-18	2.41e-15
regulation of leukocyte activation (GO:0002694)	698	52	12.21	+	4.26	9.82e-18	2.54e-15
regulation of cell differentiation (GO:0045595)	1845	88	32.27	+	2.73	1.3e-17	3.3e-15
regulation of molecular function (GO:0065009)	2476	105	43.31	+	2.42	1.5e-17	3.76e-15
regulation of cell motility (GO:2000145)	936	60	16.37	+	3.66	1.89e-17	4.66e-15
regulation of immune effector process (GO:0002697)	414	40	7.24	+	5.52	2.39e-17	5.72e-15
negative regulation of immune system process (GO:0002683)	460	42	8.05	+	5.22	2.37e-17	5.75e-15
cellular response to cytokine stimulus (GO:0071345)	636	49	11.12	+	4.4	2.69e-17	6.33e-15
regulation of leukocyte differentiation (GO:1902105)	291	34	5.09	+	6.68	3.73e-17	8.66e-15
cellular response to organic substance (GO:0071310)	1792	85	31.35	+	2.71	7.36e-17	1.68e-14
regulation of cell adhesion (GO:0030155)	685	50	11.98	+	4.17	9.63e-17	2.17e-14
regulation of hemopoiesis (GO:1903706)	391	38	6.84	+	5.56	1.32e-16	2.93e-14
positive regulation of metabolic process (GO:0009893)	3456	127	60.45	+	2.1	1.38e-16	3.02e-14
regulation of locomotion (GO:0040012)	1015	61	17.75	+	3.44	1.73e-16	3.73e-14
developmental process (GO:0032502)	5470	171	95.68	+	1.79	1.76e-16	3.76e-14
regulation of cellular component movement (GO:0051270)	1024	61	17.91	+	3.41	2.54e-16	5.35e-14
regulation of inflammatory response (GO:0050727)	335	35	5.86	+	5.97	2.96e-16	6.13e-14
regulation of metabolic process (GO:0019222)	5740	175	100.4	+	1.74	8.47e-16	1.69e-13
positive regulation of developmental process (GO:0051094)	1514	75	26.48	+	2.83	8.26e-16	1.69e-13
regulation of catalytic activity (GO:0050790)	1798	83	31.45	+	2.64	8.38e-16	1.7e-13
regulation of cell-cell adhesion (GO:0022407)	394	37	6.89	+	5.37	9.26e-16	1.82e-13
adaptive immune response (GO:0002250)	490	41	8.57	+	4.78	9.56e-16	1.86e-13
regulation of innate immune response (GO:0045088)	288	32	5.04	+	6.35	1.2e-15	2.32e-13
system development (GO:0048731)	4205	141	73.55	+	1.92	2.04e-15	3.87e-13
animal organ development (GO:0048513)	3040	114	53.18	+	2.14	2.08e-15	3.9e-13
positive regulation of vasculature development (GO:1904018)	198	27	3.46	+	7.8	2.42e-15	4.5e-13
regulation of cellular protein metabolic process (GO:0032268)	2470	100	43.21	+	2.31	2.62e-15	4.81e-13
hemopoiesis (GO:0030097)	639	46	11.18	+	4.12	2.94e-15	5.33e-13
leukocyte differentiation (GO:0002521)	364	35	6.37	+	5.5	2.99e-15	5.37e-13
regulation of tumor necrosis factor superfamily cytokine production (GO:1903555)	166	25	2.9	+	8.61	3.48e-15	6.17e-13
positive regulation of cell-cell adhesion (GO:0022409)	241	29	4.22	+	6.88	4.21e-15	7.3e-13
positive regulation of cell migration (GO:0030335)	539	42	9.43	+	4.45	4.17e-15	7.3e-13
cell surface receptor signaling pathway (GO:0007166)	1804	82	31.56	+	2.6	4.48e-15	7.67e-13
positive regulation of cellular metabolic process (GO:0031325)	3182	116	55.66	+	2.08	1.17e-14	1.99e-12
positive regulation of cell motility (GO:2000147)	561	42	9.81	+	4.28	1.5e-14	2.49e-12
hematopoietic or lymphoid organ development (GO:0048534)	698	47	12.21	+	3.85	1.49e-14	2.49e-12
positive regulation of cell adhesion (GO:0045785)	410	36	7.17	+	5.02	1.54e-14	2.54e-12
regulation of signal transduction (GO:0009966)	2763	105	48.33	+	2.17	2e-14	3.25e-12
immune system development (GO:0002520)	733	48	12.82	+	3.74	2.04e-14	3.28e-12
signal transduction (GO:0007165)	4739	150	82.89	+	1.81	2.12e-14	3.38e-12
regulation of tumor necrosis factor production (GO:0032680)	164	24	2.87	+	8.37	2.22e-14	3.5e-12
positive regulation of macromolecule metabolic process (GO:0010604)	3183	115	55.68	+	2.07	2.24e-14	3.5e-12
regulation of leukocyte cell-cell adhesion (GO:1903037)	286	30	5	+	6	3.88e-14	5.93e-12
positive regulation of molecular function (GO:0044093)	1422	69	24.87	+	2.77	3.84e-14	5.95e-12
positive regulation of cellular component movement (GO:0051272)	579	42	10.13	+	4.15	4.07e-14	6.18e-12
positive regulation of signal transduction (GO:0009967)	1499	71	26.22	+	2.71	4.78e-14	7.11e-12
cell migration (GO:0016477)	840	51	14.69	+	3.47	4.74e-14	7.12e-12
regulation of transport (GO:0051049)	1940	83	33.93	+	2.45	5.46e-14	8.05e-12
anatomical structure development (GO:0048856)	5183	158	90.66	+	1.74	5.98e-14	8.73e-12
regulation of cellular metabolic process (GO:0031323)	5335	161	93.32	+	1.73	6.77e-14	9.8e-12
regulation of macromolecule metabolic process (GO:0060255)	5277	160	92.3	+	1.73	7.83e-14	1.11e-11
cell communication (GO:0007154)	5145	157	90	+	1.74	7.77e-14	1.11e-11
positive regulation of locomotion (GO:0040017)	593	42	10.37	+	4.05	8.65e-14	1.22e-11
cytokine-mediated signaling pathway (GO:0019221)	254	28	4.44	+	6.3	9.24e-14	1.29e-11
regulation of programmed cell death (GO:0043067)	1522	71	26.62	+	2.67	9.75e-14	1.35e-11
positive regulation of angiogenesis (GO:0045766)	179	24	3.13	+	7.67	1.24e-13	1.71e-11
negative regulation of cytokine production (GO:0001818)	258	28	4.51	+	6.2	1.31e-13	1.79e-11
regulation of leukocyte proliferation (GO:0070663)	238	27	4.16	+	6.49	1.39e-13	1.87e-11
positive regulation of tumor necrosis factor superfamily cytokine production (GO:1903557)	98	19	1.71	+	11.08	1.42e-13	1.88e-11
regulation of apoptotic process (GO:0042981)	1499	70	26.22	+	2.67	1.44e-13	1.89e-11
positive regulation of interleukin-6 production (GO:0032755)	98	19	1.71	+	11.08	1.42e-13	1.9e-11
regulation of signaling (GO:0023051)	3192	113	55.83	+	2.02	1.51e-13	1.97e-11
regulation of T cell activation (GO:0050863)	303	30	5.3	+	5.66	1.54e-13	1.99e-11
positive regulation of cell population proliferation (GO:0008284)	963	54	16.84	+	3.21	1.65e-13	2.12e-11
regulation of primary metabolic process (GO:0080090)	5143	156	89.96	+	1.73	1.93e-13	2.45e-11
positive regulation of leukocyte cell-cell adhesion (GO:1903039)	202	25	3.53	+	7.08	1.95e-13	2.46e-11
leukocyte activation involved in immune response (GO:0002366)	167	23	2.92	+	7.87	2.46e-13	3.07e-11
positive regulation of signaling (GO:0023056)	1697	75	29.68	+	2.53	2.48e-13	3.08e-11
regulation of lymphocyte proliferation (GO:0050670)	225	26	3.94	+	6.61	2.7e-13	3.32e-11
regulation of leukocyte mediated immunity (GO:0002703)	246	27	4.3	+	6.27	2.85e-13	3.46e-11
T cell activation (GO:0042110)	267	28	4.67	+	6	2.84e-13	3.47e-11
regulation of vasculature development (GO:1901342)	334	31	5.84	+	5.31	2.91e-13	3.51e-11
regulation of mononuclear cell proliferation (GO:0032944)	227	26	3.97	+	6.55	3.25e-13	3.88e-11
multicellular organism development (GO:0007275)	4810	148	84.14	+	1.76	3.52e-13	4.18e-11
regulation of cell communication (GO:0010646)	3177	112	55.57	+	2.02	3.85e-13	4.49e-11
cell activation involved in immune response (GO:0002263)	171	23	2.99	+	7.69	3.84e-13	4.52e-11
biological adhesion (GO:0022610)	799	48	13.98	+	3.43	4.09e-13	4.74e-11
negative regulation of developmental process (GO:0051093)	1023	55	17.89	+	3.07	4.79e-13	5.51e-11
signaling (GO:0023052)	5018	152	87.77	+	1.73	5e-13	5.71e-11
locomotion (GO:0040011)	1160	59	20.29	+	2.91	5.66e-13	6.37e-11
positive regulation of cell communication (GO:0010647)	1690	74	29.56	+	2.5	5.62e-13	6.38e-11
positive regulation of response to biotic stimulus (GO:0002833)	214	25	3.74	+	6.68	6.29e-13	7.03e-11
cell adhesion (GO:0007155)	789	47	13.8	+	3.41	9.76e-13	1.08e-10
positive regulation of protein metabolic process (GO:0051247)	1635	72	28.6	+	2.52	9.72e-13	1.08e-10
leukocyte migration (GO:0050900)	199	24	3.48	+	6.89	9.9e-13	1.08e-10
regulation of lymphocyte differentiation (GO:0045619)	180	23	3.15	+	7.3	1.01e-12	1.1e-10
positive regulation of nitrogen compound metabolic process (GO:0051173)	3022	107	52.86	+	2.02	1.15e-12	1.24e-10
antigen processing and presentation (GO:0019882)	97	18	1.7	+	10.61	1.21e-12	1.29e-10
positive regulation of tumor necrosis factor production (GO:0032760)	97	18	1.7	+	10.61	1.21e-12	1.3e-10
regulation of leukocyte migration (GO:0002685)	202	24	3.53	+	6.79	1.32e-12	1.39e-10
response to virus (GO:0009615)	222	25	3.88	+	6.44	1.32e-12	1.4e-10
activation of immune response (GO:0002253)	458	35	8.01	+	4.37	1.54e-12	1.61e-10
cellular process (GO:0009987)	13986	310	244.64	+	1.27	1.7e-12	1.77e-10
regulation of nitrogen compound metabolic process (GO:0051171)	4995	150	87.37	+	1.72	1.78e-12	1.84e-10
positive regulation of T cell activation (GO:0050870)	186	23	3.25	+	7.07	1.86e-12	1.91e-10
regulation of lymphocyte activation (GO:0051249)	602	40	10.53	+	3.8	2.33e-12	2.37e-10
response to molecule of bacterial origin (GO:0002237)	295	28	5.16	+	5.43	2.61e-12	2.64e-10
positive regulation of phosphate metabolic process (GO:0045937)	1107	56	19.36	+	2.89	2.93e-12	2.92e-10
positive regulation of phosphorus metabolic process (GO:0010562)	1107	56	19.36	+	2.89	2.93e-12	2.94e-10
regulation of cell death (GO:0010941)	1670	72	29.21	+	2.46	3.2e-12	3.18e-10
positive regulation of multi-organism process (GO:0043902)	345	30	6.03	+	4.97	3.3e-12	3.25e-10
macrophage activation (GO:0042116)	51	14	0.89	+	15.69	4.3e-12	4.21e-10
cell motility (GO:0048870)	958	51	16.76	+	3.04	5.27e-12	5.1e-10
localization of cell (GO:0051674)	958	51	16.76	+	3.04	5.27e-12	5.13e-10
regulation of cytokine biosynthetic process (GO:0042035)	108	18	1.89	+	9.53	5.99e-12	5.76e-10
regulation of anatomical structure morphogenesis (GO:0022603)	1066	54	18.65	+	2.9	7.17e-12	6.86e-10
positive regulation of leukocyte migration (GO:0002687)	144	20	2.52	+	7.94	7.96e-12	7.56e-10
negative regulation of leukocyte activation (GO:0002695)	182	22	3.18	+	6.91	8.55e-12	8.07e-10
regulation of phosphorylation (GO:0042325)	1529	67	26.75	+	2.51	8.6e-12	8.08e-10
negative regulation of cell activation (GO:0050866)	203	23	3.55	+	6.48	9.5e-12	8.87e-10
microglial cell activation (GO:0001774)	33	12	0.58	+	20.79	9.71e-12	8.96e-10
leukocyte activation involved in inflammatory response (GO:0002269)	33	12	0.58	+	20.79	9.71e-12	9.01e-10
regulation of phosphate metabolic process (GO:0019220)	1684	71	29.46	+	2.41	1.03e-11	9.45e-10
regulation of phosphorus metabolic process (GO:0051174)	1685	71	29.47	+	2.41	1.06e-11	9.62e-10
positive regulation of cell differentiation (GO:0045597)	1081	54	18.91	+	2.86	1.19e-11	1.08e-09
adaptive immune response based on somatic recombination of immune receptors built from immunoglobulin superfamily domains (GO:0002460)	344	29	6.02	+	4.82	1.54e-11	1.39e-09
response to oxygen-containing compound (GO:1901700)	1265	59	22.13	+	2.67	1.69e-11	1.51e-09
negative regulation of cell population proliferation (GO:0008285)	676	41	11.82	+	3.47	1.83e-11	1.63e-09
regulation of protein phosphorylation (GO:0001932)	1405	63	24.58	+	2.56	1.91e-11	1.69e-09
regulation of cytokine secretion (GO:0050707)	211	23	3.69	+	6.23	1.94e-11	1.7e-09
chemotaxis (GO:0006935)	477	34	8.34	+	4.07	1.94e-11	1.71e-09
regulation of angiogenesis (GO:0045765)	300	27	5.25	+	5.15	2e-11	1.75e-09
positive regulation of immune effector process (GO:0002699)	256	25	4.48	+	5.58	2.28e-11	1.96e-09
taxis (GO:0042330)	480	34	8.4	+	4.05	2.27e-11	1.97e-09
positive regulation of cell activation (GO:0050867)	510	35	8.92	+	3.92	2.59e-11	2.22e-09
myeloid cell differentiation (GO:0030099)	236	24	4.13	+	5.81	2.67e-11	2.26e-09
response to lipid (GO:0033993)	625	39	10.93	+	3.57	2.65e-11	2.26e-09
regulation of chemokine production (GO:0032642)	88	16	1.54	+	10.39	2.87e-11	2.42e-09
regulation of phagocytosis (GO:0050764)	104	17	1.82	+	9.34	3.07e-11	2.57e-09
positive regulation of inflammatory response (GO:0050729)	139	19	2.43	+	7.81	3.42e-11	2.86e-09
defense response to virus (GO:0051607)	177	21	3.1	+	6.78	3.52e-11	2.92e-09
negative regulation of protein metabolic process (GO:0051248)	1052	52	18.4	+	2.83	4.32e-11	3.57e-09
regulation of adaptive immune response (GO:0002819)	200	22	3.5	+	6.29	4.57e-11	3.75e-09
response to wounding (GO:0009611)	338	28	5.91	+	4.74	5.1e-11	4.17e-09
negative regulation of response to stimulus (GO:0048585)	1565	66	27.37	+	2.41	6.51e-11	5.3e-09
antigen processing and presentation of peptide antigen (GO:0048002)	65	14	1.14	+	12.31	7.05e-11	5.71e-09
positive regulation of cellular protein metabolic process (GO:0032270)	1528	65	26.73	+	2.43	7.14e-11	5.74e-09
blood vessel morphogenesis (GO:0048514)	421	31	7.36	+	4.21	7.33e-11	5.87e-09
positive regulation of hemopoiesis (GO:1903708)	206	22	3.6	+	6.11	7.7e-11	6.14e-09
glial cell activation (GO:0061900)	41	12	0.72	+	16.73	7.96e-11	6.31e-09
positive regulation of phosphorylation (GO:0042327)	1039	51	18.17	+	2.81	8.61e-11	6.79e-09
positive regulation of innate immune response (GO:0045089)	189	21	3.31	+	6.35	1.07e-10	8.41e-09
regulation of biological quality (GO:0065008)	3885	121	67.96	+	1.78	1.09e-10	8.54e-09
neuroinflammatory response (GO:0150076)	43	12	0.75	+	15.95	1.27e-10	9.86e-09
positive regulation of protein phosphorylation (GO:0001934)	985	49	17.23	+	2.84	1.36e-10	1.05e-08
leukocyte mediated immunity (GO:0002443)	357	28	6.24	+	4.48	1.65e-10	1.27e-08
angiogenesis (GO:0001525)	309	26	5.41	+	4.81	1.86e-10	1.42e-08
regulation of protein modification process (GO:0031399)	1756	70	30.72	+	2.28	1.9e-10	1.44e-08
antigen processing and presentation of exogenous peptide antigen (GO:0002478)	25	10	0.44	+	22.87	2.52e-10	1.91e-08
regulation of intracellular signal transduction (GO:1902531)	1577	65	27.58	+	2.36	2.87e-10	2.17e-08
positive regulation of catalytic activity (GO:0043085)	1043	50	18.24	+	2.74	2.93e-10	2.2e-08
regulation of hydrolase activity (GO:0051336)	977	48	17.09	+	2.81	3.18e-10	2.38e-08
positive regulation of phagocytosis (GO:0050766)	76	14	1.33	+	10.53	4.32e-10	3.21e-08
negative regulation of cell differentiation (GO:0045596)	757	41	13.24	+	3.1	4.72e-10	3.5e-08
positive regulation of intracellular signal transduction (GO:1902533)	924	46	16.16	+	2.85	5.16e-10	3.81e-08
positive regulation of leukocyte differentiation (GO:1902107)	166	19	2.9	+	6.54	5.33e-10	3.91e-08
positive regulation of chemokine production (GO:0032722)	63	13	1.1	+	11.8	5.39e-10	3.93e-08
blood vessel development (GO:0001568)	522	33	9.13	+	3.61	7.12e-10	5.18e-08
regulation of vesicle-mediated transport (GO:0060627)	582	35	10.18	+	3.44	7.4e-10	5.36e-08
regulation of T cell proliferation (GO:0042129)	170	19	2.97	+	6.39	7.67e-10	5.53e-08
positive regulation of leukocyte activation (GO:0002696)	495	32	8.66	+	3.7	7.78e-10	5.58e-08
positive regulation of transport (GO:0051050)	1077	50	18.84	+	2.65	8.32e-10	5.94e-08
sensory perception of chemical stimulus (GO:0007606)	1220	0	21.34	-	< 0.01	8.72e-10	6.2e-08
myeloid leukocyte differentiation (GO:0002573)	115	16	2.01	+	7.95	9.82e-10	6.95e-08
anatomical structure formation involved in morphogenesis (GO:0048646)	914	45	15.99	+	2.81	1.13e-09	7.95e-08
regulation of interleukin-10 production (GO:0032653)	54	12	0.94	+	12.7	1.2e-09	8.42e-08
antigen processing and presentation of exogenous antigen (GO:0019884)	31	10	0.54	+	18.44	1.4e-09	9.78e-08
regulation of reactive oxygen species metabolic process (GO:2000377)	199	20	3.48	+	5.75	1.49e-09	1.04e-07
negative regulation of response to external stimulus (GO:0032102)	370	27	6.47	+	4.17	1.54e-09	1.06e-07
positive regulation of apoptotic process (GO:0043065)	632	36	11.05	+	3.26	1.65e-09	1.14e-07
positive regulation of cell death (GO:0010942)	695	38	12.16	+	3.13	1.67e-09	1.14e-07
lymphocyte mediated immunity (GO:0002449)	322	25	5.63	+	4.44	1.96e-09	1.34e-07
positive regulation of programmed cell death (GO:0043068)	637	36	11.14	+	3.23	2.01e-09	1.37e-07
cell chemotaxis (GO:0060326)	203	20	3.55	+	5.63	2.05e-09	1.39e-07
multicellular organismal process (GO:0032501)	7231	184	126.48	+	1.45	2.24e-09	1.5e-07
regulation of MAPK cascade (GO:0043408)	735	39	12.86	+	3.03	2.23e-09	1.5e-07
regulation of proteolysis (GO:0030162)	704	38	12.31	+	3.09	2.33e-09	1.56e-07
vasculature development (GO:0001944)	549	33	9.6	+	3.44	2.34e-09	1.56e-07
response to lipopolysaccharide (GO:0032496)	277	23	4.85	+	4.75	2.7e-09	1.79e-07
regulation of cellular component organization (GO:0051128)	2464	84	43.1	+	1.95	3.38e-09	2.22e-07
positive regulation of reactive oxygen species metabolic process (GO:2000379)	108	15	1.89	+	7.94	3.36e-09	2.22e-07
localization (GO:0051179)	4795	135	83.87	+	1.61	4.14e-09	2.71e-07
positive regulation of cytokine secretion (GO:0050715)	148	17	2.59	+	6.57	4.16e-09	2.71e-07
cardiovascular system development (GO:0072358)	563	33	9.85	+	3.35	4.22e-09	2.74e-07
sensory perception of smell (GO:0007608)	1122	0	19.63	-	< 0.01	4.25e-09	2.75e-07
negative regulation of programmed cell death (GO:0043069)	922	44	16.13	+	2.73	4.32e-09	2.78e-07
leukocyte cell-cell adhesion (GO:0007159)	48	11	0.84	+	13.1	4.5e-09	2.89e-07
anatomical structure morphogenesis (GO:0009653)	2188	77	38.27	+	2.01	6.02e-09	3.83e-07
negative regulation of lymphocyte activation (GO:0051250)	152	17	2.66	+	6.39	5.99e-09	3.83e-07
activation of innate immune response (GO:0002218)	96	14	1.68	+	8.34	6.43e-09	4.07e-07
negative regulation of apoptotic process (GO:0043066)	905	43	15.83	+	2.72	7.43e-09	4.69e-07
toll-like receptor signaling pathway (GO:0002224)	51	11	0.89	+	12.33	7.8e-09	4.9e-07
positive regulation of MAPK cascade (GO:0043410)	518	31	9.06	+	3.42	8.05e-09	5.04e-07
pattern recognition receptor signaling pathway (GO:0002221)	66	12	1.15	+	10.39	8.81e-09	5.49e-07
regulation of myeloid cell differentiation (GO:0045637)	201	19	3.52	+	5.4	9.69e-09	6.02e-07
cell-cell adhesion (GO:0098609)	378	26	6.61	+	3.93	9.77e-09	6.04e-07
regulation of response to cytokine stimulus (GO:0060759)	118	15	2.06	+	7.27	9.97e-09	6.14e-07
negative regulation of cellular protein metabolic process (GO:0032269)	985	45	17.23	+	2.61	1.01e-08	6.17e-07
positive regulation of alpha-beta T cell activation (GO:0046635)	67	12	1.17	+	10.24	1.02e-08	6.25e-07
cytokine production (GO:0001816)	159	17	2.78	+	6.11	1.11e-08	6.75e-07
innate immune response-activating signal transduction (GO:0002758)	68	12	1.19	+	10.09	1.18e-08	7.19e-07
regulation of alpha-beta T cell activation (GO:0046634)	102	14	1.78	+	7.85	1.29e-08	7.77e-07
negative regulation of leukocyte differentiation (GO:1902106)	102	14	1.78	+	7.85	1.29e-08	7.8e-07
regulation of adaptive immune response based on somatic recombination of immune receptors built from immunoglobulin superfamily domains (GO:0002822)	184	18	3.22	+	5.59	1.46e-08	8.77e-07
cellular response to molecule of bacterial origin (GO:0071219)	207	19	3.62	+	5.25	1.5e-08	8.98e-07
regulation of ERK1 and ERK2 cascade (GO:0070372)	306	23	5.35	+	4.3	1.54e-08	9.19e-07
positive regulation of protein modification process (GO:0031401)	1208	51	21.13	+	2.41	1.59e-08	9.44e-07
regulation of antigen processing and presentation (GO:0002577)	20	8	0.35	+	22.87	1.63e-08	9.65e-07
movement of cell or subcellular component (GO:0006928)	1366	55	23.89	+	2.3	1.74e-08	1.02e-06
positive regulation of adaptive immune response (GO:0002821)	144	16	2.52	+	6.35	1.83e-08	1.07e-06
regulation of myeloid leukocyte differentiation (GO:0002761)	124	15	2.17	+	6.92	1.83e-08	1.07e-06
negative regulation of cell adhesion (GO:0007162)	284	22	4.97	+	4.43	1.93e-08	1.12e-06
negative regulation of metabolic process (GO:0009892)	2686	87	46.98	+	1.85	1.98e-08	1.15e-06
regulation of interferon-gamma production (GO:0032649)	106	14	1.85	+	7.55	2.01e-08	1.15e-06
positive regulation of leukocyte proliferation (GO:0070665)	145	16	2.54	+	6.31	2e-08	1.16e-06
regulation of secretion (GO:0051046)	905	42	15.83	+	2.65	2.13e-08	1.22e-06
positive regulation of interleukin-1 production (GO:0032732)	57	11	1	+	11.03	2.15e-08	1.23e-06
negative regulation of hemopoiesis (GO:1903707)	146	16	2.55	+	6.27	2.19e-08	1.25e-06
positive regulation of cytokine biosynthetic process (GO:0042108)	73	12	1.28	+	9.4	2.39e-08	1.36e-06
regulation of protein secretion (GO:0050708)	485	29	8.48	+	3.42	2.53e-08	1.43e-06
tube morphogenesis (GO:0035239)	708	36	12.38	+	2.91	2.7e-08	1.52e-06
positive regulation of interferon-gamma production (GO:0032729)	74	12	1.29	+	9.27	2.74e-08	1.54e-06
regulation of T cell differentiation (GO:0045580)	149	16	2.61	+	6.14	2.84e-08	1.59e-06
leukocyte chemotaxis (GO:0030595)	129	15	2.26	+	6.65	2.95e-08	1.65e-06
detection of external biotic stimulus (GO:0098581)	22	8	0.38	+	20.79	2.99e-08	1.66e-06
regulation of interleukin-1 beta production (GO:0032651)	75	12	1.31	+	9.15	3.13e-08	1.73e-06
regulation of interleukin-1 production (GO:0032652)	92	13	1.61	+	8.08	3.14e-08	1.73e-06
defense response to bacterium (GO:0042742)	461	28	8.06	+	3.47	3.25e-08	1.77e-06
negative regulation of defense response (GO:0031348)	218	19	3.81	+	4.98	3.24e-08	1.77e-06
negative regulation of multi-organism process (GO:0043901)	218	19	3.81	+	4.98	3.24e-08	1.78e-06
immune response-regulating signaling pathway (GO:0002764)	403	26	7.05	+	3.69	3.3e-08	1.8e-06
lymphocyte differentiation (GO:0030098)	268	21	4.69	+	4.48	3.39e-08	1.84e-06
myeloid cell activation involved in immune response (GO:0002275)	46	10	0.8	+	12.43	3.54e-08	1.91e-06
regulation of peptide secretion (GO:0002791)	524	30	9.17	+	3.27	3.6e-08	1.94e-06
antigen processing and presentation of exogenous peptide antigen via MHC class II (GO:0019886)	14	7	0.24	+	28.58	3.97e-08	2.13e-06
osteoclast differentiation (GO:0030316)	47	10	0.82	+	12.16	4.23e-08	2.26e-06
negative regulation of cell death (GO:0060548)	1032	45	18.05	+	2.49	4.26e-08	2.27e-06
regulation of peptidase activity (GO:0052547)	410	26	7.17	+	3.63	4.56e-08	2.42e-06
regulation of protein kinase activity (GO:0045859)	660	34	11.54	+	2.95	4.98e-08	2.64e-06
regulation of myeloid leukocyte mediated immunity (GO:0002886)	63	11	1.1	+	9.98	5.34e-08	2.81e-06
regulation of interleukin-8 production (GO:0032677)	63	11	1.1	+	9.98	5.34e-08	2.82e-06
positive regulation of lymphocyte proliferation (GO:0050671)	136	15	2.38	+	6.31	5.59e-08	2.93e-06
positive regulation of interleukin-1 beta production (GO:0032731)	49	10	0.86	+	11.67	5.97e-08	3.12e-06
positive regulation of T cell proliferation (GO:0042102)	98	13	1.71	+	7.58	6.16e-08	3.2e-06
positive regulation of myeloid cell differentiation (GO:0045639)	98	13	1.71	+	7.58	6.16e-08	3.21e-06
cellular response to biotic stimulus (GO:0071216)	229	19	4.01	+	4.74	6.68e-08	3.44e-06
positive regulation of mononuclear cell proliferation (GO:0032946)	138	15	2.41	+	6.21	6.67e-08	3.45e-06
detection of biotic stimulus (GO:0009595)	25	8	0.44	+	18.29	6.77e-08	3.48e-06
immune response-activating signal transduction (GO:0002757)	390	25	6.82	+	3.66	6.85e-08	3.51e-06
cell development (GO:0048468)	1746	63	30.54	+	2.06	7.39e-08	3.77e-06
detection of bacterium (GO:0016045)	16	7	0.28	+	25.01	8.13e-08	4.1e-06
detection of other organism (GO:0098543)	16	7	0.28	+	25.01	8.13e-08	4.11e-06
antigen processing and presentation of peptide antigen via MHC class II (GO:0002495)	16	7	0.28	+	25.01	8.13e-08	4.12e-06
antigen processing and presentation of peptide or polysaccharide antigen via MHC class II (GO:0002504)	16	7	0.28	+	25.01	8.13e-08	4.14e-06
regulation of DNA-binding transcription factor activity (GO:0051090)	396	25	6.93	+	3.61	9.03e-08	4.53e-06
regulation of reactive oxygen species biosynthetic process (GO:1903426)	102	13	1.78	+	7.29	9.42e-08	4.72e-06
cellular response to oxygen-containing compound (GO:1901701)	886	40	15.5	+	2.58	9.56e-08	4.77e-06
lymphocyte activation involved in immune response (GO:0002285)	123	14	2.15	+	6.51	1.09e-07	5.42e-06
tube development (GO:0035295)	912	41	15.95	+	2.57	1.19e-07	5.92e-06
negative regulation of cellular metabolic process (GO:0031324)	2408	78	42.12	+	1.85	1.21e-07	5.98e-06
regulation of lymphocyte mediated immunity (GO:0002706)	191	17	3.34	+	5.09	1.31e-07	6.44e-06
regulation of protein transport (GO:0051223)	723	35	12.65	+	2.77	1.32e-07	6.5e-06
response to interferon-gamma (GO:0034341)	126	14	2.2	+	6.35	1.43e-07	7e-06
regulation of kinase activity (GO:0043549)	727	35	12.72	+	2.75	1.5e-07	7.33e-06
negative regulation of nitrogen compound metabolic process (GO:0051172)	2207	73	38.6	+	1.89	1.56e-07	7.58e-06
positive regulation of lymphocyte differentiation (GO:0045621)	107	13	1.87	+	6.95	1.56e-07	7.58e-06
regulation of peptide transport (GO:0090087)	764	36	13.36	+	2.69	1.63e-07	7.89e-06
regulation of cytokine-mediated signaling pathway (GO:0001959)	108	13	1.89	+	6.88	1.72e-07	8.31e-06
astrocyte differentiation (GO:0048708)	56	10	0.98	+	10.21	1.8e-07	8.66e-06
negative regulation of macromolecule metabolic process (GO:0010605)	2428	78	42.47	+	1.84	1.98e-07	9.47e-06
positive regulation of lymphocyte activation (GO:0051251)	444	26	7.77	+	3.35	2e-07	9.54e-06
positive regulation of leukocyte mediated immunity (GO:0002705)	174	16	3.04	+	5.26	2.04e-07	9.7e-06
negative regulation of leukocyte cell-cell adhesion (GO:1903038)	131	14	2.29	+	6.11	2.21e-07	1.05e-05
cellular response to lipopolysaccharide (GO:0071222)	199	17	3.48	+	4.88	2.25e-07	1.06e-05
leukocyte proliferation (GO:0070661)	111	13	1.94	+	6.7	2.3e-07	1.09e-05
positive regulation of antigen processing and presentation (GO:0002579)	11	6	0.19	+	31.18	2.62e-07	1.23e-05
negative regulation of cytokine biosynthetic process (GO:0042036)	31	8	0.54	+	14.75	2.74e-07	1.29e-05
gliogenesis (GO:0042063)	227	18	3.97	+	4.53	2.77e-07	1.3e-05
positive regulation of T cell differentiation (GO:0045582)	94	12	1.64	+	7.3	2.9e-07	1.35e-05
T cell activation involved in immune response (GO:0002286)	76	11	1.33	+	8.27	2.93e-07	1.36e-05
endothelial cell differentiation (GO:0045446)	77	11	1.35	+	8.17	3.3e-07	1.53e-05
regulation of secretion by cell (GO:1903530)	825	37	14.43	+	2.56	3.48e-07	1.61e-05
regulation of establishment of protein localization (GO:0070201)	755	35	13.21	+	2.65	3.52e-07	1.63e-05
negative regulation of immune response (GO:0050777)	159	15	2.78	+	5.39	3.62e-07	1.66e-05
positive regulation of adaptive immune response based on somatic recombination of immune receptors built from immunoglobulin superfamily domains (GO:0002824)	137	14	2.4	+	5.84	3.66e-07	1.68e-05
T cell differentiation (GO:0030217)	160	15	2.8	+	5.36	3.9e-07	1.78e-05
myeloid leukocyte migration (GO:0097529)	117	13	2.05	+	6.35	4e-07	1.82e-05
regulation of gene expression (GO:0010468)	3652	104	63.88	+	1.63	4.15e-07	1.89e-05
regulation of smooth muscle cell proliferation (GO:0048660)	161	15	2.82	+	5.33	4.19e-07	1.9e-05
regulation of peptidyl-tyrosine phosphorylation (GO:0050730)	262	19	4.58	+	4.15	4.66e-07	2.11e-05
circulatory system development (GO:0072359)	903	39	15.8	+	2.47	4.68e-07	2.11e-05
sensory perception (GO:0007600)	1624	6	28.41	-	0.21	4.87e-07	2.19e-05
negative regulation of cell-cell adhesion (GO:0022408)	187	16	3.27	+	4.89	5e-07	2.24e-05
positive regulation of neutrophil migration (GO:1902624)	34	8	0.59	+	13.45	5.03e-07	2.25e-05
regulation of biosynthetic process (GO:0009889)	3480	100	60.87	+	1.64	5.15e-07	2.29e-05
regulation of leukocyte degranulation (GO:0043300)	48	9	0.84	+	10.72	5.19e-07	2.31e-05
defense response to protozoan (GO:0042832)	35	8	0.61	+	13.07	6.09e-07	2.67e-05
astrocyte development (GO:0014002)	35	8	0.61	+	13.07	6.09e-07	2.68e-05
positive regulation of interleukin-10 production (GO:0032733)	35	8	0.61	+	13.07	6.09e-07	2.69e-05
positive regulation of acute inflammatory response (GO:0002675)	35	8	0.61	+	13.07	6.09e-07	2.7e-05
wound healing (GO:0042060)	268	19	4.69	+	4.05	6.42e-07	2.81e-05
response to inorganic substance (GO:0010035)	413	24	7.22	+	3.32	6.74e-07	2.95e-05
B cell mediated immunity (GO:0019724)	269	19	4.71	+	4.04	6.77e-07	2.95e-05
acute inflammatory response (GO:0002526)	66	10	1.15	+	8.66	6.99e-07	3.04e-05
regulation of production of molecular mediator of immune response (GO:0002700)	146	14	2.55	+	5.48	7.41e-07	3.21e-05
regulation of cellular catabolic process (GO:0031329)	676	32	11.82	+	2.71	7.44e-07	3.22e-05
cell killing (GO:0001906)	67	10	1.17	+	8.53	7.91e-07	3.41e-05
B cell activation (GO:0042113)	170	15	2.97	+	5.04	7.94e-07	3.41e-05
positive regulation of protein secretion (GO:0050714)	300	20	5.25	+	3.81	8.07e-07	3.46e-05
defense response to Gram-positive bacterium (GO:0050830)	126	13	2.2	+	5.9	8.65e-07	3.7e-05
tissue development (GO:0009888)	1658	58	29	+	2	8.87e-07	3.78e-05
endothelium development (GO:0003158)	86	11	1.5	+	7.31	8.92e-07	3.79e-05
positive regulation of smooth muscle cell proliferation (GO:0048661)	106	12	1.85	+	6.47	9.33e-07	3.96e-05
regulation of B cell proliferation (GO:0030888)	69	10	1.21	+	8.29	1.01e-06	4.26e-05
positive regulation of NF-kappaB transcription factor activity (GO:0051092)	128	13	2.24	+	5.81	1.02e-06	4.3e-05
response to protozoan (GO:0001562)	39	8	0.68	+	11.73	1.24e-06	5.23e-05
regulation of transferase activity (GO:0051338)	831	36	14.54	+	2.48	1.32e-06	5.54e-05
cell death (GO:0008219)	873	37	15.27	+	2.42	1.37e-06	5.75e-05
programmed cell death (GO:0012501)	835	36	14.61	+	2.46	1.43e-06	5.96e-05
regulation of actin cytoskeleton organization (GO:0032956)	342	21	5.98	+	3.51	1.49e-06	6.2e-05
negative regulation of immune effector process (GO:0002698)	134	13	2.34	+	5.55	1.64e-06	6.79e-05
synapse pruning (GO:0098883)	8	5	0.14	+	35.73	1.68e-06	6.96e-05
positive regulation of secretion by cell (GO:1903532)	469	25	8.2	+	3.05	1.75e-06	7.21e-05
regulation of cellular biosynthetic process (GO:0031326)	3407	96	59.59	+	1.61	1.87e-06	7.72e-05
positive regulation of biosynthetic process (GO:0009891)	1923	63	33.64	+	1.87	1.95e-06	8e-05
regulation of neutrophil migration (GO:1902622)	42	8	0.73	+	10.89	2.03e-06	8.31e-05
positive regulation of hydrolase activity (GO:0051345)	506	26	8.85	+	2.94	2.06e-06	8.4e-05
negative regulation of catalytic activity (GO:0043086)	676	31	11.82	+	2.62	2.09e-06	8.53e-05
Unclassified (UNCLASSIFIED)	1916	10	33.51	-	0.3	2.17e-06	8.79e-05
biological_process (GO:0008150)	20380	380	356.49	+	1.07	2.17e-06	8.81e-05
cellular response to lipid (GO:0071396)	412	23	7.21	+	3.19	2.2e-06	8.88e-05
integrin-mediated signaling pathway (GO:0007229)	76	10	1.33	+	7.52	2.23e-06	8.98e-05
immunoglobulin mediated immune response (GO:0016064)	265	18	4.64	+	3.88	2.24e-06	9.01e-05
T cell proliferation (GO:0042098)	43	8	0.75	+	10.64	2.37e-06	9.51e-05
antigen processing and presentation of exogenous peptide antigen via MHC class I (GO:0042590)	9	5	0.16	+	31.76	2.58e-06	0.000103
regulation of dendritic cell antigen processing and presentation (GO:0002604)	9	5	0.16	+	31.76	2.58e-06	0.000103
positive regulation of reactive oxygen species biosynthetic process (GO:1903428)	60	9	1.05	+	8.58	2.73e-06	0.000109
regulation of tumor necrosis factor biosynthetic process (GO:0042534)	30	7	0.52	+	13.34	2.78e-06	0.00011
negative regulation of T cell activation (GO:0050868)	119	12	2.08	+	5.76	2.84e-06	0.000113
positive regulation of lymphocyte mediated immunity (GO:0002708)	142	13	2.48	+	5.23	2.96e-06	0.000117
positive regulation of peptide secretion (GO:0002793)	329	20	5.75	+	3.48	3.06e-06	0.000121
positive regulation of DNA-binding transcription factor activity (GO:0051091)	244	17	4.27	+	3.98	3.11e-06	0.000122
regulation of calcium ion transport (GO:0051924)	272	18	4.76	+	3.78	3.16e-06	0.000124
positive regulation of ERK1 and ERK2 cascade (GO:0070374)	218	16	3.81	+	4.2	3.26e-06	0.000127
regulation of B cell differentiation (GO:0045577)	31	7	0.54	+	12.91	3.35e-06	0.000131
positive regulation of production of molecular mediator of immune response (GO:0002702)	100	11	1.75	+	6.29	3.43e-06	0.000133
regulation of protein localization (GO:0032880)	1056	41	18.47	+	2.22	3.53e-06	0.000137
regulation of protein serine/threonine kinase activity (GO:0071900)	425	23	7.43	+	3.09	3.59e-06	0.000139
apoptotic process (GO:0006915)	799	34	13.98	+	2.43	3.63e-06	0.00014
positive regulation of peptidyl-tyrosine phosphorylation (GO:0050731)	194	15	3.39	+	4.42	3.65e-06	0.000141
positive regulation of interleukin-8 production (GO:0032757)	46	8	0.8	+	9.94	3.7e-06	0.000142
positive regulation of secretion (GO:0051047)	524	26	9.17	+	2.84	3.76e-06	0.000144
positive regulation of myeloid leukocyte differentiation (GO:0002763)	63	9	1.1	+	8.17	3.92e-06	0.00015
positive regulation of cellular biosynthetic process (GO:0031328)	1882	61	32.92	+	1.85	3.96e-06	0.000151
regulation of endopeptidase activity (GO:0052548)	336	20	5.88	+	3.4	4.12e-06	0.000157
negative regulation of inflammatory response (GO:0050728)	147	13	2.57	+	5.06	4.21e-06	0.00016
pyroptosis (GO:0070269)	20	6	0.35	+	17.15	4.27e-06	0.000162
response to transforming growth factor beta (GO:0071559)	125	12	2.19	+	5.49	4.54e-06	0.000172
neutrophil migration (GO:1990266)	84	10	1.47	+	6.81	5.03e-06	0.00019
regulation of catabolic process (GO:0009894)	819	34	14.33	+	2.37	5.64e-06	0.000212
regulation of nitric oxide biosynthetic process (GO:0045428)	67	9	1.17	+	7.68	6.17e-06	0.000232
negative regulation of interleukin-6 production (GO:0032715)	50	8	0.87	+	9.15	6.43e-06	0.000241
negative regulation of molecular function (GO:0044092)	1008	39	17.63	+	2.21	7.04e-06	0.000263
regulation of cell killing (GO:0031341)	131	12	2.29	+	5.24	7.07e-06	0.000264
negative regulation of leukocyte proliferation (GO:0070664)	88	10	1.54	+	6.5	7.34e-06	0.000272
positive regulation of response to cytokine stimulus (GO:0060760)	51	8	0.89	+	8.97	7.32e-06	0.000272
regulation of acute inflammatory response (GO:0002673)	51	8	0.89	+	8.97	7.32e-06	0.000272
interleukin-6-mediated signaling pathway (GO:0070102)	12	5	0.21	+	23.82	7.64e-06	0.000282
regulation of humoral immune response (GO:0002920)	36	7	0.63	+	11.12	7.95e-06	0.000293
endothelial cell development (GO:0001885)	52	8	0.91	+	8.8	8.32e-06	0.000305
regulation of MAP kinase activity (GO:0043405)	293	18	5.13	+	3.51	8.32e-06	0.000306
inositol lipid-mediated signaling (GO:0048017)	70	9	1.22	+	7.35	8.52e-06	0.000312
regulation of leukocyte chemotaxis (GO:0002688)	112	11	1.96	+	5.61	9.28e-06	0.000339
regulation of macrophage activation (GO:0043030)	53	8	0.93	+	8.63	9.44e-06	0.000343
tissue morphogenesis (GO:0048729)	623	28	10.9	+	2.57	9.42e-06	0.000343
negative regulation of cell migration (GO:0030336)	268	17	4.69	+	3.63	1e-05	0.000363
microglial cell activation involved in immune response (GO:0002282)	5	4	0.09	+	45.74	1.01e-05	0.000366
regulation of actin filament-based process (GO:0032970)	390	21	6.82	+	3.08	1.02e-05	0.000369
cellular response to interleukin-6 (GO:0071354)	24	6	0.42	+	14.29	1.04e-05	0.000375
positive regulation of interleukin-8 secretion (GO:2000484)	13	5	0.23	+	21.99	1.04e-05	0.000375
homeostatic process (GO:0042592)	1601	53	28	+	1.89	1.17e-05	0.000421
negative regulation of locomotion (GO:0040013)	332	19	5.81	+	3.27	1.21e-05	0.000433
granulocyte migration (GO:0097530)	94	10	1.64	+	6.08	1.25e-05	0.000445
mast cell activation (GO:0045576)	25	6	0.44	+	13.72	1.27e-05	0.000453
positive regulation of gene expression (GO:0010628)	1954	61	34.18	+	1.78	1.33e-05	0.000474
negative regulation of response to cytokine stimulus (GO:0060761)	56	8	0.98	+	8.17	1.36e-05	0.000481
neutrophil chemotaxis (GO:0030593)	75	9	1.31	+	6.86	1.41e-05	0.0005
cellular extravasation (GO:0045123)	40	7	0.7	+	10	1.46e-05	0.000516
positive regulation of protein transport (GO:0051222)	433	22	7.57	+	2.9	1.49e-05	0.000525
cell population proliferation (GO:0008283)	570	26	9.97	+	2.61	1.55e-05	0.000541
positive regulation of protein kinase activity (GO:0045860)	434	22	7.59	+	2.9	1.54e-05	0.000541
response to interleukin-6 (GO:0070741)	26	6	0.45	+	13.19	1.54e-05	0.000542
regulation of cell adhesion mediated by integrin (GO:0033628)	41	7	0.72	+	9.76	1.69e-05	0.000589
cellular response to transforming growth factor beta stimulus (GO:0071560)	120	11	2.1	+	5.24	1.69e-05	0.000589
negative regulation of cell motility (GO:2000146)	281	17	4.92	+	3.46	1.78e-05	0.000619
regulation of body fluid levels (GO:0050878)	342	19	5.98	+	3.18	1.79e-05	0.000621
negative regulation of signal transduction (GO:0009968)	1168	42	20.43	+	2.06	1.8e-05	0.000623
positive regulation of kinase activity (GO:0033674)	472	23	8.26	+	2.79	1.8e-05	0.000623
regulation of interleukin-8 biosynthetic process (GO:0045414)	15	5	0.26	+	19.06	1.83e-05	0.000632
myeloid dendritic cell activation (GO:0001773)	27	6	0.47	+	12.7	1.86e-05	0.000637
regulation of interleukin-6 biosynthetic process (GO:0045408)	27	6	0.47	+	12.7	1.86e-05	0.000638
lymphocyte proliferation (GO:0046651)	99	10	1.73	+	5.77	1.89e-05	0.000646
regulation of lymphocyte migration (GO:2000401)	59	8	1.03	+	7.75	1.91e-05	0.000652
regulation of cysteine-type endopeptidase activity (GO:2000116)	225	15	3.94	+	3.81	1.92e-05	0.000655
phagocytosis (GO:0006909)	314	18	5.49	+	3.28	2.01e-05	0.000682
mononuclear cell proliferation (GO:0032943)	100	10	1.75	+	5.72	2.05e-05	0.000694
hematopoietic progenitor cell differentiation (GO:0002244)	123	11	2.15	+	5.11	2.09e-05	0.000708
negative regulation of cellular component movement (GO:0051271)	316	18	5.53	+	3.26	2.17e-05	0.000734
positive regulation of transferase activity (GO:0051347)	547	25	9.57	+	2.61	2.18e-05	0.000736
regulation of cysteine-type endopeptidase activity involved in apoptotic process (GO:0043281)	200	14	3.5	+	4	2.19e-05	0.000737
positive regulation of myeloid leukocyte mediated immunity (GO:0002888)	43	7	0.75	+	9.31	2.22e-05	0.000744
leukocyte mediated cytotoxicity (GO:0001909)	43	7	0.75	+	9.31	2.22e-05	0.000746
regulation of cell shape (GO:0008360)	149	12	2.61	+	4.6	2.35e-05	0.000785
MyD88-dependent toll-like receptor signaling pathway (GO:0002755)	16	5	0.28	+	17.87	2.37e-05	0.00079
macrophage activation involved in immune response (GO:0002281)	16	5	0.28	+	17.87	2.37e-05	0.000791
regulation of CD4-positive, alpha-beta T cell activation (GO:2000514)	62	8	1.08	+	7.38	2.64e-05	0.000876
regulation of toll-like receptor signaling pathway (GO:0034121)	62	8	1.08	+	7.38	2.64e-05	0.000878
nervous system process (GO:0050877)	2065	14	36.12	-	0.39	2.68e-05	0.000886
regulation of cytokine production involved in immune response (GO:0002718)	82	9	1.43	+	6.27	2.71e-05	0.000891
regulation of cell development (GO:0060284)	1078	39	18.86	+	2.07	2.71e-05	0.000892
granulocyte chemotaxis (GO:0071621)	82	9	1.43	+	6.27	2.71e-05	0.000893
positive regulation of establishment of protein localization (GO:1904951)	452	22	7.91	+	2.78	2.78e-05	0.000912
positive regulation of cellular catabolic process (GO:0031331)	354	19	6.19	+	3.07	2.81e-05	0.00092
positive regulation of cytokine-mediated signaling pathway (GO:0001961)	45	7	0.79	+	8.89	2.89e-05	0.000944
negative regulation of cell communication (GO:0010648)	1286	44	22.49	+	1.96	2.96e-05	0.000964
astrocyte activation (GO:0048143)	17	5	0.3	+	16.81	3.03e-05	0.000985
positive regulation of proteolysis (GO:0045862)	325	18	5.68	+	3.17	3.09e-05	0.001
positive regulation of catabolic process (GO:0009896)	422	21	7.38	+	2.84	3.11e-05	0.00101
regulation of T-helper 1 type immune response (GO:0002825)	30	6	0.52	+	11.43	3.13e-05	0.00101
negative regulation of lymphocyte proliferation (GO:0050672)	84	9	1.47	+	6.13	3.22e-05	0.00104
negative regulation of mononuclear cell proliferation (GO:0032945)	84	9	1.47	+	6.13	3.22e-05	0.00104
positive regulation of nitric oxide biosynthetic process (GO:0045429)	46	7	0.8	+	8.7	3.28e-05	0.00105
extracellular matrix organization (GO:0030198)	237	15	4.15	+	3.62	3.39e-05	0.00109
positive regulation of gliogenesis (GO:0014015)	85	9	1.49	+	6.05	3.51e-05	0.00112
leukocyte homeostasis (GO:0001776)	85	9	1.49	+	6.05	3.51e-05	0.00112
positive regulation of interleukin-1 beta secretion (GO:0050718)	31	6	0.54	+	11.07	3.68e-05	0.00117
positive regulation of nitric oxide metabolic process (GO:1904407)	47	7	0.82	+	8.51	3.71e-05	0.00118
I-kappaB kinase/NF-kappaB signaling (GO:0007249)	47	7	0.82	+	8.51	3.71e-05	0.00118
glial cell development (GO:0021782)	108	10	1.89	+	5.29	3.77e-05	0.00119
regulation of type II hypersensitivity (GO:0002892)	8	4	0.14	+	28.58	3.82e-05	0.00119
positive regulation of type II hypersensitivity (GO:0002894)	8	4	0.14	+	28.58	3.82e-05	0.0012
regulation of type IIa hypersensitivity (GO:0001796)	8	4	0.14	+	28.58	3.82e-05	0.0012
positive regulation of type IIa hypersensitivity (GO:0001798)	8	4	0.14	+	28.58	3.82e-05	0.0012
venous blood vessel development (GO:0060841)	18	5	0.31	+	15.88	3.82e-05	0.0012
regulation of granulocyte differentiation (GO:0030852)	18	5	0.31	+	15.88	3.82e-05	0.00121
regulation of alpha-beta T cell differentiation (GO:0046637)	66	8	1.15	+	6.93	3.98e-05	0.00124
extracellular structure organization (GO:0043062)	270	16	4.72	+	3.39	3.96e-05	0.00124
phosphatidylinositol-mediated signaling (GO:0048015)	66	8	1.15	+	6.93	3.98e-05	0.00124
positive regulation of alpha-beta T cell differentiation (GO:0046638)	48	7	0.84	+	8.34	4.19e-05	0.0013
regulation of erythrocyte differentiation (GO:0045646)	48	7	0.84	+	8.34	4.19e-05	0.0013
positive T cell selection (GO:0043368)	32	6	0.56	+	10.72	4.31e-05	0.00133
regulation of chemotaxis (GO:0050920)	214	14	3.74	+	3.74	4.4e-05	0.00136
negative regulation of signaling (GO:0023057)	1291	44	22.58	+	1.95	4.5e-05	0.00139
regulation of mast cell activation (GO:0033003)	49	7	0.86	+	8.17	4.72e-05	0.00145
antigen processing and presentation of peptide antigen via MHC class I (GO:0002474)	49	7	0.86	+	8.17	4.72e-05	0.00145
regulation of phagocytosis, engulfment (GO:0060099)	19	5	0.33	+	15.04	4.75e-05	0.00146
acute-phase response (GO:0006953)	33	6	0.58	+	10.39	5.02e-05	0.00153
response to endogenous stimulus (GO:0009719)	1104	39	19.31	+	2.02	5.29e-05	0.00161
tissue remodeling (GO:0048771)	113	10	1.98	+	5.06	5.38e-05	0.00164
regulation of viral entry into host cell (GO:0046596)	34	6	0.59	+	10.09	5.82e-05	0.00176
neutrophil activation (GO:0042119)	20	5	0.35	+	14.29	5.86e-05	0.00176
regulation of mast cell degranulation (GO:0043304)	34	6	0.59	+	10.09	5.82e-05	0.00176
regulation of membrane invagination (GO:1905153)	20	5	0.35	+	14.29	5.86e-05	0.00177
positive regulation of interleukin-1 secretion (GO:0050716)	34	6	0.59	+	10.09	5.82e-05	0.00177
positive regulation of glial cell proliferation (GO:0060252)	20	5	0.35	+	14.29	5.86e-05	0.00177
regulation of I-kappaB kinase/NF-kappaB signaling (GO:0043122)	165	12	2.89	+	4.16	5.96e-05	0.00179
negative regulation of protein kinase activity (GO:0006469)	193	13	3.38	+	3.85	6.21e-05	0.00186
negative regulation of response to biotic stimulus (GO:0002832)	92	9	1.61	+	5.59	6.2e-05	0.00186
regulation of tyrosine phosphorylation of STAT protein (GO:0042509)	71	8	1.24	+	6.44	6.39e-05	0.00191
negative regulation of cytokine-mediated signaling pathway (GO:0001960)	52	7	0.91	+	7.7	6.65e-05	0.00198
regulation of mast cell activation involved in immune response (GO:0033006)	35	6	0.61	+	9.8	6.72e-05	0.00199
regulation of syncytium formation by plasma membrane fusion (GO:0060142)	35	6	0.61	+	9.8	6.72e-05	0.002
regulation of macromolecule biosynthetic process (GO:0010556)	3266	87	57.13	+	1.52	6.82e-05	0.00202
amyloid-beta clearance (GO:0097242)	21	5	0.37	+	13.61	7.15e-05	0.00211
regulation of interleukin-8 secretion (GO:2000482)	21	5	0.37	+	13.61	7.15e-05	0.00211
positive regulation of nucleobase-containing compound metabolic process (GO:0045935)	1787	55	31.26	+	1.76	7.18e-05	0.00211
positive regulation of superoxide anion generation (GO:0032930)	21	5	0.37	+	13.61	7.15e-05	0.00212
homeostasis of number of cells (GO:0048872)	255	15	4.46	+	3.36	7.44e-05	0.00218
negative regulation of granulocyte differentiation (GO:0030853)	10	4	0.17	+	22.87	7.51e-05	0.0022
regulation of interleukin-10 secretion (GO:2001179)	10	4	0.17	+	22.87	7.51e-05	0.0022
alpha-beta T cell activation (GO:0046631)	73	8	1.28	+	6.27	7.65e-05	0.00223
regulation of sequestering of calcium ion (GO:0051282)	119	10	2.08	+	4.8	8.05e-05	0.00235
positive regulation of NIK/NF-kappaB signaling (GO:1901224)	74	8	1.29	+	6.18	8.35e-05	0.00243
regulation of Ras protein signal transduction (GO:0046578)	228	14	3.99	+	3.51	8.37e-05	0.00243
regulation of small GTPase mediated signal transduction (GO:0051056)	259	15	4.53	+	3.31	8.77e-05	0.00254
regulation of leukocyte apoptotic process (GO:2000106)	97	9	1.7	+	5.3	9.05e-05	0.00262
positive regulation of tyrosine phosphorylation of STAT protein (GO:0042531)	55	7	0.96	+	7.28	9.17e-05	0.00264
regulation of interleukin-12 production (GO:0032655)	55	7	0.96	+	7.28	9.17e-05	0.00265
regulation of muscle hyperplasia (GO:0014738)	3	3	0.05	+	57.17	9.7e-05	0.00277
complement-mediated synapse pruning (GO:0150062)	3	3	0.05	+	57.17	9.7e-05	0.00278
response to triacyl bacterial lipopeptide (GO:0071725)	3	3	0.05	+	57.17	9.7e-05	0.00278
cellular response to triacyl bacterial lipopeptide (GO:0071727)	3	3	0.05	+	57.17	9.7e-05	0.00279
regulation of neutrophil differentiation (GO:0045658)	3	3	0.05	+	57.17	9.7e-05	0.00279
venous blood vessel morphogenesis (GO:0048845)	11	4	0.19	+	20.79	0.000101	0.00288
negative regulation of lymphocyte differentiation (GO:0045620)	56	7	0.98	+	7.15	0.000102	0.00289
epithelial cell migration (GO:0010631)	77	8	1.35	+	5.94	0.000108	0.00306
positive regulation of cell killing (GO:0031343)	100	9	1.75	+	5.15	0.000112	0.00319
glial cell differentiation (GO:0010001)	178	12	3.11	+	3.85	0.000117	0.00332
regulation of NIK/NF-kappaB signaling (GO:1901222)	101	9	1.77	+	5.09	0.00012	0.00341
negative regulation of protein modification process (GO:0031400)	562	24	9.83	+	2.44	0.000122	0.00344
positive regulation of cellular extravasation (GO:0002693)	24	5	0.42	+	11.91	0.000124	0.00347
granulocyte activation (GO:0036230)	24	5	0.42	+	11.91	0.000124	0.00348
regulation of superoxide anion generation (GO:0032928)	24	5	0.42	+	11.91	0.000124	0.00348
bone development (GO:0060348)	208	13	3.64	+	3.57	0.000126	0.00354
epithelium migration (GO:0090132)	79	8	1.38	+	5.79	0.000127	0.00355
positive regulation of RNA metabolic process (GO:0051254)	1629	50	28.49	+	1.75	0.000129	0.00359
endochondral bone growth (GO:0003416)	40	6	0.7	+	8.58	0.00013	0.00362
regulation of interleukin-1 beta secretion (GO:0050706)	40	6	0.7	+	8.58	0.00013	0.00363
regulation of osteoblast differentiation (GO:0045667)	127	10	2.22	+	4.5	0.000133	0.00368
negative regulation of muscle adaptation (GO:0014745)	12	4	0.21	+	19.06	0.000133	0.00368
positive regulation of hypersensitivity (GO:0002885)	12	4	0.21	+	19.06	0.000133	0.00369
positive regulation of vascular endothelial growth factor production (GO:0010575)	25	5	0.44	+	11.43	0.000146	0.00401
negative regulation of peptidase activity (GO:0010466)	241	14	4.22	+	3.32	0.000145	0.00401
regulation of neuroinflammatory response (GO:0150077)	25	5	0.44	+	11.43	0.000146	0.00401
response to interferon-alpha (GO:0035455)	25	5	0.44	+	11.43	0.000146	0.00402
positive regulation of neutrophil chemotaxis (GO:0090023)	25	5	0.44	+	11.43	0.000146	0.00403
positive regulation of toll-like receptor signaling pathway (GO:0034123)	25	5	0.44	+	11.43	0.000146	0.00404
negative regulation of protein phosphorylation (GO:0001933)	404	19	7.07	+	2.69	0.000149	0.00407
endothelial cell migration (GO:0043542)	60	7	1.05	+	6.67	0.000151	0.00411
negative regulation of kinase activity (GO:0033673)	213	13	3.73	+	3.49	0.000158	0.00429
regulation of endothelial cell proliferation (GO:0001936)	130	10	2.27	+	4.4	0.000159	0.00432
tissue migration (GO:0090130)	82	8	1.43	+	5.58	0.000161	0.00438
negative regulation of innate immune response (GO:0045824)	61	7	1.07	+	6.56	0.000165	0.00448
T cell activation via T cell receptor contact with antigen bound to MHC molecule on antigen presenting cell (GO:0002291)	4	3	0.07	+	42.88	0.000168	0.0045
regulation of ion transport (GO:0043269)	733	28	12.82	+	2.18	0.000167	0.00451
regulation of type III hypersensitivity (GO:0001803)	4	3	0.07	+	42.88	0.000168	0.00451
positive regulation of type III hypersensitivity (GO:0001805)	4	3	0.07	+	42.88	0.000168	0.00452
toll-like receptor 7 signaling pathway (GO:0034154)	4	3	0.07	+	42.88	0.000168	0.00453
response to peptidoglycan (GO:0032494)	13	4	0.23	+	17.59	0.000171	0.00459
respiratory burst (GO:0045730)	13	4	0.23	+	17.59	0.000171	0.0046
regulation of autophagy (GO:0010506)	247	14	4.32	+	3.24	0.000185	0.00495
bone growth (GO:0098868)	43	6	0.75	+	7.98	0.000186	0.00496
positive regulation of transcription by RNA polymerase II (GO:0045944)	1218	40	21.31	+	1.88	0.00019	0.00507
regulation of calcium ion transmembrane transport (GO:1903169)	160	11	2.8	+	3.93	0.000191	0.00508
negative regulation of phosphorylation (GO:0042326)	448	20	7.84	+	2.55	0.000194	0.00515
establishment of localization (GO:0051234)	3664	93	64.09	+	1.45	0.000194	0.00516
neurogenesis (GO:0022008)	1742	52	30.47	+	1.71	0.000199	0.00526
positive regulation of macrophage activation (GO:0043032)	27	5	0.47	+	10.59	0.000201	0.0053
positive regulation of granulocyte chemotaxis (GO:0071624)	27	5	0.47	+	10.59	0.000201	0.00531
negative regulation of myeloid cell differentiation (GO:0045638)	85	8	1.49	+	5.38	0.000203	0.00533
transport (GO:0006810)	3523	90	61.62	+	1.46	0.000203	0.00534
regulation of leukocyte mediated cytotoxicity (GO:0001910)	109	9	1.91	+	4.72	0.000206	0.0054
positive regulation of peptidase activity (GO:0010952)	162	11	2.83	+	3.88	0.000211	0.00554
central nervous system development (GO:0007417)	820	30	14.34	+	2.09	0.000214	0.0056
negative regulation of cysteine-type endopeptidase activity (GO:2000117)	86	8	1.5	+	5.32	0.000218	0.00567
positive regulation of acute inflammatory response to antigenic stimulus (GO:0002866)	14	4	0.24	+	16.33	0.000217	0.00567
blood coagulation (GO:0007596)	110	9	1.92	+	4.68	0.000219	0.00567
morphogenesis of a branching epithelium (GO:0061138)	191	12	3.34	+	3.59	0.000218	0.00567
lymphocyte homeostasis (GO:0002260)	64	7	1.12	+	6.25	0.000217	0.00567
coagulation (GO:0050817)	110	9	1.92	+	4.68	0.000219	0.00568
negative regulation of protein serine/threonine kinase activity (GO:0071901)	110	9	1.92	+	4.68	0.000219	0.00569
regulation of receptor signaling pathway via JAK-STAT (GO:0046425)	164	11	2.87	+	3.83	0.000234	0.00603
positive regulation of leukocyte chemotaxis (GO:0002690)	87	8	1.52	+	5.26	0.000235	0.00605
hemostasis (GO:0007599)	112	9	1.96	+	4.59	0.000248	0.00638
positive regulation of I-kappaB kinase/NF-kappaB signaling (GO:0043123)	112	9	1.96	+	4.59	0.000248	0.00639
regulation of metal ion transport (GO:0010959)	422	19	7.38	+	2.57	0.000252	0.00647
positive regulation of osteoblast differentiation (GO:0045669)	66	7	1.15	+	6.06	0.000258	0.00662
regulation of T cell migration (GO:2000404)	46	6	0.8	+	7.46	0.000259	0.00663
regulation of symbiosis, encompassing mutualism through parasitism (GO:0043903)	195	12	3.41	+	3.52	0.000261	0.00665
regulation of hypersensitivity (GO:0002883)	15	4	0.26	+	15.25	0.000272	0.00688
cell-substrate adhesion (GO:0031589)	167	11	2.92	+	3.77	0.00027	0.00688
inflammatory response to antigenic stimulus (GO:0002437)	29	5	0.51	+	9.86	0.00027	0.00688
regulation of microglial cell activation (GO:1903978)	15	4	0.26	+	15.25	0.000272	0.00689
positive regulation of chemokine secretion (GO:0090197)	15	4	0.26	+	15.25	0.000272	0.0069
positive regulation of chemotaxis (GO:0050921)	140	10	2.45	+	4.08	0.000278	0.00704
regulation of interleukin-1 secretion (GO:0050704)	47	6	0.82	+	7.3	0.000288	0.00725
negative regulation of T cell differentiation (GO:0045581)	47	6	0.82	+	7.3	0.000288	0.00726
positive regulation of immunoglobulin production (GO:0002639)	47	6	0.82	+	7.3	0.000288	0.00728
protein phosphorylation (GO:0006468)	723	27	12.65	+	2.13	0.000295	0.0074
regulation of receptor signaling pathway via STAT (GO:1904892)	169	11	2.96	+	3.72	0.000298	0.00747
bone morphogenesis (GO:0060349)	115	9	2.01	+	4.47	0.000298	0.00747
positive regulation of cytosolic calcium ion concentration (GO:0007204)	292	15	5.11	+	2.94	0.000302	0.00756
establishment of endothelial barrier (GO:0061028)	30	5	0.52	+	9.53	0.000311	0.00773
regulation of viral life cycle (GO:1903900)	142	10	2.48	+	4.03	0.00031	0.00773
peptidyl-tyrosine phosphorylation (GO:0018108)	91	8	1.59	+	5.03	0.000311	0.00774
positive regulation of syncytium formation by plasma membrane fusion (GO:0060143)	30	5	0.52	+	9.53	0.000311	0.00774
negative regulation of myeloid leukocyte differentiation (GO:0002762)	48	6	0.84	+	7.15	0.00032	0.0079
regulation of CD4-positive, alpha-beta T cell differentiation (GO:0043370)	48	6	0.84	+	7.15	0.00032	0.00792
T cell selection (GO:0045058)	48	6	0.84	+	7.15	0.00032	0.00793
regulation of complement activation (GO:0030449)	16	4	0.28	+	14.29	0.000335	0.00821
B cell differentiation (GO:0030183)	117	9	2.05	+	4.4	0.000336	0.00822
positive regulation of membrane invagination (GO:1905155)	16	4	0.28	+	14.29	0.000335	0.00822
negative regulation of hydrolase activity (GO:0051346)	397	18	6.94	+	2.59	0.000337	0.00822
nervous system development (GO:0007399)	2226	62	38.94	+	1.59	0.000333	0.00822
regulation of chemokine secretion (GO:0090196)	16	4	0.28	+	14.29	0.000335	0.00823
positive regulation of phagocytosis, engulfment (GO:0060100)	16	4	0.28	+	14.29	0.000335	0.00824
morphogenesis of a branching structure (GO:0001763)	201	12	3.52	+	3.41	0.000338	0.00825
regulation of monocyte differentiation (GO:0045655)	16	4	0.28	+	14.29	0.000335	0.00826
chemical homeostasis (GO:0048878)	1089	36	19.05	+	1.89	0.000351	0.00855
positive regulation of macromolecule biosynthetic process (GO:0010557)	1788	52	31.28	+	1.66	0.000353	0.00857
dendritic cell differentiation (GO:0097028)	31	5	0.54	+	9.22	0.000356	0.00858
cartilage development involved in endochondral bone morphogenesis (GO:0060351)	49	6	0.86	+	7	0.000354	0.00858
icosanoid biosynthetic process (GO:0046456)	31	5	0.54	+	9.22	0.000356	0.00859
regulation of vascular endothelial growth factor production (GO:0010574)	31	5	0.54	+	9.22	0.000356	0.00861
regulation of neutrophil chemotaxis (GO:0090022)	31	5	0.54	+	9.22	0.000356	0.00862
regulation of nucleobase-containing compound metabolic process (GO:0019219)	3242	83	56.71	+	1.46	0.000379	0.00913
negative regulation of transport (GO:0051051)	541	22	9.46	+	2.32	0.000381	0.00916
peptidyl-tyrosine modification (GO:0018212)	94	8	1.64	+	4.87	0.000382	0.00916
response to metal ion (GO:0010038)	267	14	4.67	+	3	0.000392	0.00926
response to bacterial lipopeptide (GO:0070339)	6	3	0.1	+	28.58	0.000392	0.00927
negative regulation of phosphate metabolic process (GO:0045936)	542	22	9.48	+	2.32	0.000388	0.00929
ameboidal-type cell migration (GO:0001667)	175	11	3.06	+	3.59	0.000394	0.00929
cellular response to bacterial lipoprotein (GO:0071220)	6	3	0.1	+	28.58	0.000392	0.00929
negative regulation of phosphorus metabolic process (GO:0010563)	542	22	9.48	+	2.32	0.000388	0.0093
cellular response to bacterial lipopeptide (GO:0071221)	6	3	0.1	+	28.58	0.000392	0.0093
regulation of bone resorption (GO:0045124)	50	6	0.87	+	6.86	0.00039	0.0093
regulation of immunoglobulin production (GO:0002637)	71	7	1.24	+	5.64	0.000389	0.00931
positive regulation of apoptotic cell clearance (GO:2000427)	6	3	0.1	+	28.58	0.000392	0.00931
regulation of granulocyte chemotaxis (GO:0071622)	50	6	0.87	+	6.86	0.00039	0.00932
positive regulation of dendritic cell antigen processing and presentation (GO:0002606)	6	3	0.1	+	28.58	0.000392	0.00933
lipopolysaccharide-mediated signaling pathway (GO:0031663)	32	5	0.56	+	8.93	0.000406	0.00954
B cell homeostasis (GO:0001782)	32	5	0.56	+	8.93	0.000406	0.00955
regulation of T cell mediated immunity (GO:0002709)	95	8	1.66	+	4.81	0.000408	0.00957
positive regulation of interleukin-6 biosynthetic process (GO:0045410)	17	4	0.3	+	13.45	0.000408	0.00957
positive regulation of T cell mediated immunity (GO:0002711)	72	7	1.26	+	5.56	0.000421	0.00985
regulation of mononuclear cell migration (GO:0071675)	51	6	0.89	+	6.73	0.00043	0.0101
regulation of nervous system development (GO:0051960)	1055	35	18.45	+	1.9	0.00044	0.0103
positive regulation of cellular component organization (GO:0051130)	1217	39	21.29	+	1.83	0.000452	0.0105
regulation of cellular extravasation (GO:0002691)	33	5	0.58	+	8.66	0.000461	0.0107
growth plate cartilage development (GO:0003417)	33	5	0.58	+	8.66	0.000461	0.0107
positive regulation of leukocyte apoptotic process (GO:2000108)	33	5	0.58	+	8.66	0.000461	0.0107
regulation of response to wounding (GO:1903034)	179	11	3.13	+	3.51	0.000471	0.0109
positive regulation of type I interferon production (GO:0032481)	52	6	0.91	+	6.6	0.000473	0.0109
regulation of viral process (GO:0050792)	180	11	3.15	+	3.49	0.000493	0.0113
positive regulation of nuclear-transcribed mRNA catabolic process, deadenylation-dependent decay (GO:1900153)	18	4	0.31	+	12.7	0.000492	0.0113
endochondral bone morphogenesis (GO:0060350)	74	7	1.29	+	5.41	0.00049	0.0113
cellular response to type I interferon (GO:0071357)	18	4	0.31	+	12.7	0.000492	0.0113
type I interferon signaling pathway (GO:0060337)	18	4	0.31	+	12.7	0.000492	0.0114
small GTPase mediated signal transduction (GO:0007264)	274	14	4.79	+	2.92	0.000501	0.0115
negative regulation of proteolysis (GO:0045861)	342	16	5.98	+	2.67	0.000515	0.0118
response to ischemia (GO:0002931)	34	5	0.59	+	8.41	0.000521	0.0118
regulation of superoxide metabolic process (GO:0090322)	34	5	0.59	+	8.41	0.000521	0.0118
positive regulation of T cell migration (GO:2000406)	34	5	0.59	+	8.41	0.000521	0.0119
positive regulation of cytokine production involved in immune response (GO:0002720)	53	6	0.93	+	6.47	0.000519	0.0119
positive regulation of CD4-positive, alpha-beta T cell activation (GO:2000516)	34	5	0.59	+	8.41	0.000521	0.0119
negative regulation of toll-like receptor signaling pathway (GO:0034122)	34	5	0.59	+	8.41	0.000521	0.0119
positive regulation of receptor signaling pathway via JAK-STAT (GO:0046427)	99	8	1.73	+	4.62	0.000527	0.0119
regulation of neurogenesis (GO:0050767)	942	32	16.48	+	1.94	0.000543	0.0123
response to bacterial lipoprotein (GO:0032493)	7	3	0.12	+	24.5	0.000553	0.0124
regulation of apoptotic cell clearance (GO:2000425)	7	3	0.12	+	24.5	0.000553	0.0125
platelet degranulation (GO:0002576)	7	3	0.12	+	24.5	0.000553	0.0125
toll-like receptor 9 signaling pathway (GO:0034162)	7	3	0.12	+	24.5	0.000553	0.0125
myeloid cell homeostasis (GO:0002262)	126	9	2.2	+	4.08	0.000557	0.0125
negative regulation of transferase activity (GO:0051348)	245	13	4.29	+	3.03	0.000564	0.0127
positive regulation of inflammatory response to antigenic stimulus (GO:0002863)	19	4	0.33	+	12.04	0.000588	0.013
negative regulation of B cell proliferation (GO:0030889)	19	4	0.33	+	12.04	0.000588	0.0131
regulation of lipopolysaccharide-mediated signaling pathway (GO:0031664)	19	4	0.33	+	12.04	0.000588	0.0131
regulation of interleukin-2 biosynthetic process (GO:0045076)	19	4	0.33	+	12.04	0.000588	0.0131
negative regulation of interleukin-12 production (GO:0032695)	19	4	0.33	+	12.04	0.000588	0.0131
regulation of actin cytoskeleton reorganization (GO:2000249)	35	5	0.61	+	8.17	0.000587	0.0131
leukotriene metabolic process (GO:0006691)	19	4	0.33	+	12.04	0.000588	0.0131
epithelium development (GO:0060429)	1029	34	18	+	1.89	0.000593	0.0131
T cell differentiation involved in immune response (GO:0002292)	35	5	0.61	+	8.17	0.000587	0.0132
icosanoid metabolic process (GO:0006690)	101	8	1.77	+	4.53	0.000596	0.0132
regulation of B cell activation (GO:0050864)	313	15	5.47	+	2.74	0.000604	0.0133
regulation of blood coagulation (GO:0030193)	77	7	1.35	+	5.2	0.000611	0.0135
positive regulation of cation channel activity (GO:2001259)	77	7	1.35	+	5.2	0.000611	0.0135
regulation of endocytosis (GO:0030100)	216	12	3.78	+	3.18	0.000622	0.0137
negative regulation of peptidyl-tyrosine phosphorylation (GO:0050732)	55	6	0.96	+	6.24	0.000621	0.0137
regulation of cation transmembrane transport (GO:1904062)	349	16	6.1	+	2.62	0.000634	0.0139
regulation of hemostasis (GO:1900046)	78	7	1.36	+	5.13	0.000657	0.0144
regulation of endothelial cell differentiation (GO:0045601)	36	5	0.63	+	7.94	0.000659	0.0144
positive regulation of receptor signaling pathway via STAT (GO:1904894)	103	8	1.8	+	4.44	0.000672	0.0147
negative regulation of leukocyte mediated immunity (GO:0002704)	56	6	0.98	+	6.13	0.000678	0.0148
lymphocyte migration (GO:0072676)	56	6	0.98	+	6.13	0.000678	0.0148
regulation of acute inflammatory response to antigenic stimulus (GO:0002864)	20	4	0.35	+	11.43	0.000696	0.0151
positive regulation of MAP kinase activity (GO:0043406)	219	12	3.83	+	3.13	0.000698	0.0151
response to nitrogen compound (GO:1901698)	837	29	14.64	+	1.98	0.000699	0.0151
regulation of nuclear-transcribed mRNA catabolic process, deadenylation-dependent decay (GO:1900151)	20	4	0.35	+	11.43	0.000696	0.0151
negative regulation of interleukin-10 production (GO:0032693)	20	4	0.35	+	11.43	0.000696	0.0151
positive regulation of cell adhesion mediated by integrin (GO:0033630)	20	4	0.35	+	11.43	0.000696	0.0151
regulation of system process (GO:0044057)	594	23	10.39	+	2.21	0.000705	0.0152
negative regulation of cysteine-type endopeptidase activity involved in apoptotic process (GO:0043154)	79	7	1.38	+	5.07	0.000704	0.0152
cellular response to antibiotic (GO:0071236)	104	8	1.82	+	4.4	0.000713	0.0154
response to interferon-beta (GO:0035456)	57	6	1	+	6.02	0.000739	0.0159
regulation of alpha-beta T cell proliferation (GO:0046640)	37	5	0.65	+	7.73	0.000738	0.0159
cellular response to peptide (GO:1901653)	221	12	3.87	+	3.1	0.000752	0.016
T-helper 17 cell lineage commitment (GO:0072540)	8	3	0.14	+	21.44	0.000751	0.016
regulation of cytoskeleton organization (GO:0051493)	535	21	9.36	+	2.24	0.000752	0.016
positive regulation of apoptotic process involved in development (GO:1904747)	8	3	0.14	+	21.44	0.000751	0.016
negative regulation of membrane permeability (GO:1905709)	8	3	0.14	+	21.44	0.000751	0.016
regulation of RNA metabolic process (GO:0051252)	3011	77	52.67	+	1.46	0.000757	0.016
regulation of interleukin-18 production (GO:0032661)	8	3	0.14	+	21.44	0.000751	0.016
positive regulation of apoptotic process involved in morphogenesis (GO:1902339)	8	3	0.14	+	21.44	0.000751	0.0161
positive regulation of glomerular mesangial cell proliferation (GO:0072126)	8	3	0.14	+	21.44	0.000751	0.0161
negative regulation of viral genome replication (GO:0045071)	58	6	1.01	+	5.91	0.000804	0.017
regulation of interleukin-2 production (GO:0032663)	58	6	1.01	+	5.91	0.000804	0.017
regulation of coagulation (GO:0050818)	81	7	1.42	+	4.94	0.000808	0.017
animal organ morphogenesis (GO:0009887)	1005	33	17.58	+	1.88	0.00081	0.0171
regulation of type I interferon production (GO:0032479)	81	7	1.42	+	4.94	0.000808	0.0171
positive regulation of transcription, DNA-templated (GO:0045893)	1527	45	26.71	+	1.68	0.000812	0.0171
positive regulation of tumor necrosis factor biosynthetic process (GO:0042535)	21	4	0.37	+	10.89	0.000817	0.0171
production of molecular mediator involved in inflammatory response (GO:0002532)	21	4	0.37	+	10.89	0.000817	0.0172
morphogenesis of an epithelium (GO:0002009)	498	20	8.71	+	2.3	0.00082	0.0172
negative regulation of nervous system development (GO:0051961)	358	16	6.26	+	2.56	0.000821	0.0172
positive regulation of lymphocyte migration (GO:2000403)	38	5	0.66	+	7.52	0.000823	0.0172
positive regulation of nucleic acid-templated transcription (GO:1903508)	1531	45	26.78	+	1.68	0.00083	0.0173
positive regulation of RNA biosynthetic process (GO:1902680)	1532	45	26.8	+	1.68	0.000834	0.0174
regulation of epithelial cell proliferation (GO:0050678)	359	16	6.28	+	2.55	0.000845	0.0176
cellular component organization (GO:0016043)	5145	119	90	+	1.32	0.000847	0.0176
regulation of B cell mediated immunity (GO:0002712)	59	6	1.03	+	5.81	0.000873	0.0181
regulation of immunoglobulin mediated immune response (GO:0002889)	59	6	1.03	+	5.81	0.000873	0.0181
regulation of Rho protein signal transduction (GO:0035023)	135	9	2.36	+	3.81	0.000886	0.0183
regulation of glial cell proliferation (GO:0060251)	39	5	0.68	+	7.33	0.000916	0.0189
negative regulation of viral life cycle (GO:1903901)	83	7	1.45	+	4.82	0.000924	0.019
phosphate-containing compound metabolic process (GO:0006796)	1667	48	29.16	+	1.65	0.000923	0.0191
response to reactive oxygen species (GO:0000302)	165	10	2.89	+	3.46	0.000933	0.0192
regulation of bone remodeling (GO:0046850)	60	6	1.05	+	5.72	0.000946	0.0195
response to organonitrogen compound (GO:0010243)	738	26	12.91	+	2.01	0.000954	0.0195
growth plate cartilage chondrocyte differentiation (GO:0003418)	22	4	0.38	+	10.39	0.000953	0.0195
chondrocyte development involved in endochondral bone morphogenesis (GO:0003433)	22	4	0.38	+	10.39	0.000953	0.0195
macrophage differentiation (GO:0030225)	22	4	0.38	+	10.39	0.000953	0.0195
positive regulation of alpha-beta T cell proliferation (GO:0046641)	22	4	0.38	+	10.39	0.000953	0.0196
response to tumor necrosis factor (GO:0034612)	137	9	2.4	+	3.76	0.000977	0.0199
positive regulation of granulocyte differentiation (GO:0030854)	9	3	0.16	+	19.06	0.000988	0.02
neutrophil activation involved in immune response (GO:0002283)	9	3	0.16	+	19.06	0.000988	0.02
regulation of transmembrane transport (GO:0034762)	568	22	9.94	+	2.21	0.000983	0.02
positive regulation of CD8-positive, alpha-beta T cell activation (GO:2001187)	9	3	0.16	+	19.06	0.000988	0.02
positive regulation of monocyte differentiation (GO:0045657)	9	3	0.16	+	19.06	0.000988	0.0201
regulation of tissue remodeling (GO:0034103)	84	7	1.47	+	4.76	0.000986	0.0201
toll-like receptor 3 signaling pathway (GO:0034138)	9	3	0.16	+	19.06	0.000988	0.0201
visual system development (GO:0150063)	365	16	6.38	+	2.51	0.000998	0.0202
sensory organ development (GO:0007423)	571	22	9.99	+	2.2	0.00101	0.0203
cellular divalent inorganic cation homeostasis (GO:0072503)	467	19	8.17	+	2.33	0.00102	0.0206
regulation of GTPase activity (GO:0043087)	296	14	5.18	+	2.7	0.00103	0.0206
positive regulation of epithelial cell proliferation (GO:0050679)	198	11	3.46	+	3.18	0.00104	0.0208
DNA repair (GO:0006281)	426	0	7.45	-	< 0.01	0.00104	0.0208
phosphorus metabolic process (GO:0006793)	1690	48	29.56	+	1.62	0.00104	0.0208
sensory system development (GO:0048880)	368	16	6.44	+	2.49	0.00108	0.0217
positive regulation of T-helper 1 type immune response (GO:0002827)	23	4	0.4	+	9.94	0.0011	0.022
negative regulation of viral entry into host cell (GO:0046597)	23	4	0.4	+	9.94	0.0011	0.0221
chondrocyte development (GO:0002063)	41	5	0.72	+	6.97	0.00112	0.0223
positive regulation of leukocyte mediated cytotoxicity (GO:0001912)	86	7	1.5	+	4.65	0.00112	0.0223
organ growth (GO:0035265)	112	8	1.96	+	4.08	0.00112	0.0223
myeloid leukocyte mediated immunity (GO:0002444)	41	5	0.72	+	6.97	0.00112	0.0224
regulation of stress-activated protein kinase signaling cascade (GO:0070302)	233	12	4.08	+	2.94	0.00116	0.023
generation of neurons (GO:0048699)	1636	47	28.62	+	1.64	0.00118	0.0234
regulation of cell projection organization (GO:0031344)	774	27	13.54	+	1.99	0.00119	0.0235
positive regulation of stress-activated protein kinase signaling cascade (GO:0070304)	171	10	2.99	+	3.34	0.0012	0.0238
regulation of ion transmembrane transport (GO:0034765)	478	19	8.36	+	2.27	0.00123	0.0243
cellular homeostasis (GO:0019725)	835	28	14.61	+	1.92	0.00123	0.0244
glial cell migration (GO:0008347)	42	5	0.73	+	6.81	0.00124	0.0244
negative regulation of endothelial cell proliferation (GO:0001937)	42	5	0.73	+	6.81	0.00124	0.0244
response to type I interferon (GO:0034340)	24	4	0.42	+	9.53	0.00127	0.0246
T-helper 17 type immune response (GO:0072538)	10	3	0.17	+	17.15	0.00127	0.0246
response to lipoprotein particle (GO:0055094)	24	4	0.42	+	9.53	0.00127	0.0246
cellular component disassembly (GO:0022411)	203	11	3.55	+	3.1	0.00125	0.0246
regulation of nervous system process (GO:0031644)	172	10	3.01	+	3.32	0.00126	0.0246
T-helper 17 cell differentiation (GO:0072539)	10	3	0.17	+	17.15	0.00127	0.0246
response to lipoteichoic acid (GO:0070391)	10	3	0.17	+	17.15	0.00127	0.0247
cellular response to lipoteichoic acid (GO:0071223)	10	3	0.17	+	17.15	0.00127	0.0247
regulation of neutrophil extravasation (GO:2000389)	10	3	0.17	+	17.15	0.00127	0.0247
positive regulation of neutrophil extravasation (GO:2000391)	10	3	0.17	+	17.15	0.00127	0.0248
positive regulation of cell proliferation involved in kidney development (GO:1901724)	10	3	0.17	+	17.15	0.00127	0.0248
cellular chemical homeostasis (GO:0055082)	712	25	12.45	+	2.01	0.00128	0.0248
regulation of receptor catabolic process (GO:2000644)	10	3	0.17	+	17.15	0.00127	0.0248
regulation of neutrophil activation (GO:1902563)	10	3	0.17	+	17.15	0.00127	0.0249
regulation of protein processing (GO:0070613)	64	6	1.12	+	5.36	0.00129	0.0249
cellular response to reactive oxygen species (GO:0034614)	115	8	2.01	+	3.98	0.00131	0.0253
negative regulation of biosynthetic process (GO:0009890)	1464	43	25.61	+	1.68	0.00133	0.0256
regulation of cytosolic calcium ion concentration (GO:0051480)	340	15	5.95	+	2.52	0.00134	0.0257
response to interleukin-1 (GO:0070555)	90	7	1.57	+	4.45	0.00143	0.0276
platelet aggregation (GO:0070527)	25	4	0.44	+	9.15	0.00145	0.0278
regulation of myoblast fusion (GO:1901739)	25	4	0.44	+	9.15	0.00145	0.0279
positive regulation of erythrocyte differentiation (GO:0045648)	25	4	0.44	+	9.15	0.00145	0.0279
regulation of gliogenesis (GO:0014013)	146	9	2.55	+	3.52	0.00149	0.0284
positive regulation of protein tyrosine kinase activity (GO:0061098)	44	5	0.77	+	6.5	0.0015	0.0285
regulation of protein maturation (GO:1903317)	66	6	1.15	+	5.2	0.00149	0.0285
CD4-positive, alpha-beta T cell activation (GO:0035710)	44	5	0.77	+	6.5	0.0015	0.0285
myeloid cell development (GO:0061515)	66	6	1.15	+	5.2	0.00149	0.0285
fatty acid derivative biosynthetic process (GO:1901570)	44	5	0.77	+	6.5	0.0015	0.0285
regulation of natural killer cell activation (GO:0032814)	44	5	0.77	+	6.5	0.0015	0.0286
cellular calcium ion homeostasis (GO:0006874)	446	18	7.8	+	2.31	0.00152	0.0287
phospholipase C-activating G protein-coupled receptor signaling pathway (GO:0007200)	91	7	1.59	+	4.4	0.00152	0.0288
positive regulation of endocytosis (GO:0045807)	118	8	2.06	+	3.88	0.00153	0.029
negative regulation of endopeptidase activity (GO:0010951)	177	10	3.1	+	3.23	0.00154	0.0291
cellular metal ion homeostasis (GO:0006875)	556	21	9.73	+	2.16	0.00156	0.0294
negative regulation of neuroinflammatory response (GO:0150079)	11	3	0.19	+	15.59	0.00159	0.0298
detection of molecule of bacterial origin (GO:0032490)	11	3	0.19	+	15.59	0.00159	0.0299
positive regulation of interleukin-8 biosynthetic process (GO:0045416)	11	3	0.19	+	15.59	0.00159	0.0299
negative regulation of endothelial cell differentiation (GO:0045602)	11	3	0.19	+	15.59	0.00159	0.0299
regulation of toll-like receptor 2 signaling pathway (GO:0034135)	11	3	0.19	+	15.59	0.00159	0.03
ncRNA metabolic process (GO:0034660)	412	0	7.21	-	< 0.01	0.00159	0.03
regulation of T cell tolerance induction (GO:0002664)	11	3	0.19	+	15.59	0.00159	0.03
regulation of organelle organization (GO:0033043)	1225	37	21.43	+	1.73	0.00163	0.0304
divalent inorganic cation homeostasis (GO:0072507)	493	19	8.62	+	2.2	0.00163	0.0305
positive regulation of B cell proliferation (GO:0030890)	45	5	0.79	+	6.35	0.00164	0.0306
positive regulation of activated T cell proliferation (GO:0042104)	26	4	0.45	+	8.8	0.00165	0.0307
positive regulation of macrophage migration (GO:1905523)	26	4	0.45	+	8.8	0.00165	0.0308
cellular response to lipoprotein particle stimulus (GO:0071402)	26	4	0.45	+	8.8	0.00165	0.0308
positive regulation of protein serine/threonine kinase activity (GO:0071902)	278	13	4.86	+	2.67	0.00169	0.0313
gland morphogenesis (GO:0022612)	120	8	2.1	+	3.81	0.00169	0.0313
positive regulation of transporter activity (GO:0032411)	120	8	2.1	+	3.81	0.00169	0.0314
negative regulation of muscle hyperplasia (GO:0014740)	2	2	0.03	+	57.17	0.00173	0.0314
smooth muscle adaptation (GO:0014805)	2	2	0.03	+	57.17	0.00173	0.0314
complement-dependent cytotoxicity (GO:0097278)	2	2	0.03	+	57.17	0.00173	0.0315
negative regulation of autophagic cell death (GO:1904093)	2	2	0.03	+	57.17	0.00173	0.0315
vertebrate eye-specific patterning (GO:0150064)	2	2	0.03	+	57.17	0.00173	0.0316
detection of triacyl bacterial lipopeptide (GO:0042495)	2	2	0.03	+	57.17	0.00173	0.0316
pore formation in membrane of other organism (GO:0035915)	2	2	0.03	+	57.17	0.00173	0.0316
membrane raft distribution (GO:0031580)	2	2	0.03	+	57.17	0.00173	0.0317
positive regulation of interleukin-4-mediated signaling pathway (GO:1902216)	2	2	0.03	+	57.17	0.00173	0.0317
regulation of complement activation, lectin pathway (GO:0001868)	2	2	0.03	+	57.17	0.00173	0.0317
natural killer cell activation (GO:0030101)	68	6	1.19	+	5.04	0.00172	0.0318
negative regulation of complement activation, lectin pathway (GO:0001869)	2	2	0.03	+	57.17	0.00173	0.0318
negative regulation of MAP kinase activity (GO:0043407)	68	6	1.19	+	5.04	0.00172	0.0318
negative regulation of neutrophil differentiation (GO:0045659)	2	2	0.03	+	57.17	0.00173	0.0318
positive regulation of antigen processing and presentation of peptide or polysaccharide antigen via MHC class II (GO:0002582)	2	2	0.03	+	57.17	0.00173	0.0319
positive regulation of antigen processing and presentation of peptide antigen via MHC class II (GO:0002588)	2	2	0.03	+	57.17	0.00173	0.0319
positive regulation of B cell mediated immunity (GO:0002714)	46	5	0.8	+	6.21	0.0018	0.0326
cellular response to nitrogen compound (GO:1901699)	498	19	8.71	+	2.18	0.0018	0.0326
positive regulation of immunoglobulin mediated immune response (GO:0002891)	46	5	0.8	+	6.21	0.0018	0.0326
Ras protein signal transduction (GO:0007265)	213	11	3.73	+	2.95	0.0018	0.0326
regulation of plasma membrane bounded cell projection organization (GO:0120035)	765	26	13.38	+	1.94	0.00183	0.0331
cell adhesion mediated by integrin (GO:0033627)	27	4	0.47	+	8.47	0.00187	0.0338
phosphorylation (GO:0016310)	985	31	17.23	+	1.8	0.00189	0.0341
regulation of RNA biosynthetic process (GO:2001141)	2766	70	48.38	+	1.45	0.00191	0.0344
response to acid chemical (GO:0001101)	248	12	4.34	+	2.77	0.00192	0.0345
regulation of dendritic cell cytokine production (GO:0002730)	12	3	0.21	+	14.29	0.00197	0.0349
negative regulation of humoral immune response (GO:0002921)	12	3	0.21	+	14.29	0.00197	0.035
positive regulation of defense response to bacterium (GO:1900426)	12	3	0.21	+	14.29	0.00197	0.035
immunological synapse formation (GO:0001771)	12	3	0.21	+	14.29	0.00197	0.0351
T-helper cell lineage commitment (GO:0002295)	12	3	0.21	+	14.29	0.00197	0.0351
regulation of glomerular mesangial cell proliferation (GO:0072124)	12	3	0.21	+	14.29	0.00197	0.0351
platelet activation (GO:0030168)	47	5	0.82	+	6.08	0.00196	0.0352
I-kappaB phosphorylation (GO:0007252)	12	3	0.21	+	14.29	0.00197	0.0352
release of sequestered calcium ion into cytosol (GO:0051209)	47	5	0.82	+	6.08	0.00196	0.0352
acute inflammatory response to antigenic stimulus (GO:0002438)	12	3	0.21	+	14.29	0.00197	0.0352
regulation of cell-cell adhesion mediated by integrin (GO:0033632)	12	3	0.21	+	14.29	0.00197	0.0353
epithelial cell development (GO:0002064)	216	11	3.78	+	2.91	0.002	0.0355
positive regulation of endopeptidase activity (GO:0010950)	153	9	2.68	+	3.36	0.00201	0.0357
calcium ion homeostasis (GO:0055074)	463	18	8.1	+	2.22	0.00203	0.036
regulation of regulated secretory pathway (GO:1903305)	185	10	3.24	+	3.09	0.0021	0.037
T cell mediated immunity (GO:0002456)	48	5	0.84	+	5.96	0.00213	0.0377
regulation of ossification (GO:0030278)	218	11	3.81	+	2.88	0.00214	0.0378
positive regulation of protein complex assembly (GO:0031334)	218	11	3.81	+	2.88	0.00214	0.0378
fatty acid derivative metabolic process (GO:1901568)	125	8	2.19	+	3.66	0.00216	0.0379
positive regulation of cell development (GO:0010720)	652	23	11.4	+	2.02	0.00215	0.0379
positive regulation of ion transport (GO:0043270)	322	14	5.63	+	2.49	0.00218	0.0382
endocytosis (GO:0006897)	532	20	9.31	+	2.15	0.00219	0.0385
RNA processing (GO:0006396)	742	3	12.98	-	0.23	0.00222	0.0389
regulation of protein complex assembly (GO:0043254)	425	17	7.43	+	2.29	0.00224	0.0393
regulation of muscle adaptation (GO:0043502)	98	7	1.71	+	4.08	0.00226	0.0395
positive regulation of ossification (GO:0045778)	98	7	1.71	+	4.08	0.00226	0.0396
negative regulation of sequestering of calcium ion (GO:0051283)	49	5	0.86	+	5.83	0.00232	0.0405
negative regulation of protein maturation (GO:1903318)	29	4	0.51	+	7.89	0.00237	0.0411
T-helper cell differentiation (GO:0042093)	29	4	0.51	+	7.89	0.00237	0.0412
chondrocyte differentiation involved in endochondral bone morphogenesis (GO:0003413)	29	4	0.51	+	7.89	0.00237	0.0412
CD4-positive, alpha-beta T cell lineage commitment (GO:0043373)	13	3	0.23	+	13.19	0.00239	0.0413
negative regulation of protein processing (GO:0010955)	29	4	0.51	+	7.89	0.00237	0.0413
negative regulation of cellular biosynthetic process (GO:0031327)	1426	41	24.94	+	1.64	0.00238	0.0413
positive regulation of glomerulus development (GO:0090193)	13	3	0.23	+	13.19	0.00239	0.0413
positive regulation of CD4-positive, alpha-beta T cell differentiation (GO:0043372)	29	4	0.51	+	7.89	0.00237	0.0413
complement receptor mediated signaling pathway (GO:0002430)	13	3	0.23	+	13.19	0.00239	0.0413
CD4-positive, alpha-beta T cell differentiation involved in immune response (GO:0002294)	29	4	0.51	+	7.89	0.00237	0.0414
cellular response to interleukin-1 (GO:0071347)	73	6	1.28	+	4.7	0.0024	0.0414
regulation of osteoclast differentiation (GO:0045670)	73	6	1.28	+	4.7	0.0024	0.0414
regulation of transcription, DNA-templated (GO:0006355)	2755	69	48.19	+	1.43	0.00246	0.0424
response to leukemia inhibitory factor (GO:1990823)	128	8	2.24	+	3.57	0.00248	0.0425
cellular response to leukemia inhibitory factor (GO:1990830)	128	8	2.24	+	3.57	0.00248	0.0426
response to peptide (GO:1901652)	327	14	5.72	+	2.45	0.00249	0.0427
negative regulation of viral process (GO:0048525)	100	7	1.75	+	4	0.00252	0.0431
regulation of nucleic acid-templated transcription (GO:1903506)	2763	69	48.33	+	1.43	0.00253	0.0432
DNA metabolic process (GO:0006259)	611	2	10.69	-	0.19	0.00253	0.0433
activation of cysteine-type endopeptidase activity involved in apoptotic process (GO:0006919)	74	6	1.29	+	4.64	0.00256	0.0437
chromosome organization (GO:0051276)	914	5	15.99	-	0.31	0.00258	0.044
regulation of T cell cytokine production (GO:0002724)	30	4	0.52	+	7.62	0.00265	0.0451
positive regulation of leukocyte degranulation (GO:0043302)	30	4	0.52	+	7.62	0.00265	0.0451
positive regulation of interleukin-6 secretion (GO:2000778)	30	4	0.52	+	7.62	0.00265	0.0452
negative regulation of DNA-binding transcription factor activity (GO:0043433)	160	9	2.8	+	3.22	0.00268	0.0455
immune response-activating cell surface receptor signaling pathway (GO:0002429)	330	14	5.77	+	2.43	0.00269	0.0457
cellular response to endogenous stimulus (GO:0071495)	904	29	15.81	+	1.83	0.0027	0.0458
cellular cation homeostasis (GO:0030003)	615	22	10.76	+	2.05	0.00271	0.0459
response to organic cyclic compound (GO:0014070)	616	22	10.78	+	2.04	0.00273	0.046
regulation of protein tyrosine kinase activity (GO:0061097)	75	6	1.31	+	4.57	0.00273	0.046
negative regulation of ERK1 and ERK2 cascade (GO:0070373)	75	6	1.31	+	4.57	0.00273	0.046
Rho protein signal transduction (GO:0007266)	75	6	1.31	+	4.57	0.00273	0.0461
vesicle-mediated transport (GO:0016192)	1264	37	22.11	+	1.67	0.00278	0.0468
alpha-beta T cell proliferation (GO:0046633)	3	2	0.05	+	38.11	0.00285	0.0471
regulation of hepatocyte apoptotic process (GO:1903943)	3	2	0.05	+	38.11	0.00285	0.0472
positive thymic T cell selection (GO:0045059)	14	3	0.24	+	12.25	0.00287	0.0472
negative regulation of hepatocyte apoptotic process (GO:1903944)	3	2	0.05	+	38.11	0.00285	0.0472
negative thymic T cell selection (GO:0045060)	14	3	0.24	+	12.25	0.00287	0.0473
detection of bacterial lipopeptide (GO:0070340)	3	2	0.05	+	38.11	0.00285	0.0473
negative regulation of secretion (GO:0051048)	261	12	4.57	+	2.63	0.00286	0.0473
positive regulation of osteoblast proliferation (GO:0033690)	14	3	0.24	+	12.25	0.00287	0.0473
membrane raft localization (GO:0051665)	3	2	0.05	+	38.11	0.00285	0.0473
negative regulation of chemokine biosynthetic process (GO:0045079)	3	2	0.05	+	38.11	0.00285	0.0474
regulation of interleukin-4-mediated signaling pathway (GO:1902214)	3	2	0.05	+	38.11	0.00285	0.0474
neutrophil apoptotic process (GO:0001781)	3	2	0.05	+	38.11	0.00285	0.0475
myeloid dendritic cell activation involved in immune response (GO:0002277)	3	2	0.05	+	38.11	0.00285	0.0475
positive regulation of dendritic cell apoptotic process (GO:2000670)	3	2	0.05	+	38.11	0.00285	0.0476
negative regulation of interleukin-10 secretion (GO:2001180)	3	2	0.05	+	38.11	0.00285	0.0476
regulation of hippocampal neuron apoptotic process (GO:0110089)	3	2	0.05	+	38.11	0.00285	0.0477
antigen processing and presentation of endogenous peptide antigen via MHC class I via ER pathway, TAP-dependent (GO:0002485)	3	2	0.05	+	38.11	0.00285	0.0477
negative regulation of T-helper 1 cell differentiation (GO:0045626)	3	2	0.05	+	38.11	0.00285	0.0478
positive regulation of antigen processing and presentation of peptide antigen (GO:0002585)	3	2	0.05	+	38.11	0.00285	0.0478
negative regulation of dendritic cell antigen processing and presentation (GO:0002605)	3	2	0.05	+	38.11	0.00285	0.0479
erythrocyte homeostasis (GO:0034101)	103	7	1.8	+	3.89	0.00294	0.0484
regulation of type 2 immune response (GO:0002828)	31	4	0.54	+	7.38	0.00296	0.0485
blood vessel endothelial cell migration (GO:0043534)	31	4	0.54	+	7.38	0.00296	0.0485
negative regulation of CD4-positive, alpha-beta T cell activation (GO:2000515)	31	4	0.54	+	7.38	0.00296	0.0486
alpha-beta T cell differentiation involved in immune response (GO:0002293)	31	4	0.54	+	7.38	0.00296	0.0486
metal ion homeostasis (GO:0055065)	629	22	11	+	2	0.00302	0.0494
cellular ion homeostasis (GO:0006873)	629	22	11	+	2	0.00302	0.0495
