# Supplementary material for: 3’Pool-seq: an optimized cost-efficient and scalable method of whole-transcriptome gene expression profiling
Source: BMC Genomics. 2020 Jan 20;21:64. doi: 10.1186/s12864-020-6478-3 (PMC6971924; doi:10.1186/s12864-020-6478-3)
Supplement: Supplementary file 5 — Additional file 5. Supplemental Material Primer Sequences. A list of all oligo-nucleotides employed in this study, using sequence conventions as outlined by IDT, Inc. [file 12864_2020_6478_MOESM5_ESM.xlsx]

## Sheet: Sheet1
Indexed Reverse Transcription Primers:		Index Sequence to Put in SampleSheet
RT1	CAAGCAGAAGACGGCATACGAGATCGTGATGTGACTGGAGTTCAGACGTGTGCTCTTCCGATCTTTTTTTTTTTTTTTTTTTTTTTTTVN	ATCACG
RT2	CAAGCAGAAGACGGCATACGAGATACATCGGTGACTGGAGTTCAGACGTGTGCTCTTCCGATCTTTTTTTTTTTTTTTTTTTTTTTTTVN	CGATGT
RT3	CAAGCAGAAGACGGCATACGAGATGCCTAAGTGACTGGAGTTCAGACGTGTGCTCTTCCGATCTTTTTTTTTTTTTTTTTTTTTTTTTVN	TTAGGC
RT4	CAAGCAGAAGACGGCATACGAGATTGGTCAGTGACTGGAGTTCAGACGTGTGCTCTTCCGATCTTTTTTTTTTTTTTTTTTTTTTTTTVN	TGACCA
RT5	CAAGCAGAAGACGGCATACGAGATCACTGTGTGACTGGAGTTCAGACGTGTGCTCTTCCGATCTTTTTTTTTTTTTTTTTTTTTTTTTVN	ACAGTG
RT6	CAAGCAGAAGACGGCATACGAGATATTGGCGTGACTGGAGTTCAGACGTGTGCTCTTCCGATCTTTTTTTTTTTTTTTTTTTTTTTTTVN	GCCAAT
RT7	CAAGCAGAAGACGGCATACGAGATGATCTGGTGACTGGAGTTCAGACGTGTGCTCTTCCGATCTTTTTTTTTTTTTTTTTTTTTTTTTVN	CAGATC
RT8	CAAGCAGAAGACGGCATACGAGATTCAAGTGTGACTGGAGTTCAGACGTGTGCTCTTCCGATCTTTTTTTTTTTTTTTTTTTTTTTTTVN	ACTTGA
RT9	CAAGCAGAAGACGGCATACGAGATCTGATCGTGACTGGAGTTCAGACGTGTGCTCTTCCGATCTTTTTTTTTTTTTTTTTTTTTTTTTVN	GATCAG
RT10	CAAGCAGAAGACGGCATACGAGATAAGCTAGTGACTGGAGTTCAGACGTGTGCTCTTCCGATCTTTTTTTTTTTTTTTTTTTTTTTTTVN	TAGCTT
RT11	CAAGCAGAAGACGGCATACGAGATGTAGCCGTGACTGGAGTTCAGACGTGTGCTCTTCCGATCTTTTTTTTTTTTTTTTTTTTTTTTTVN	GGCTAC
RT12	CAAGCAGAAGACGGCATACGAGATTACAAGGTGACTGGAGTTCAGACGTGTGCTCTTCCGATCTTTTTTTTTTTTTTTTTTTTTTTTTVN	CTTGTA
Enrichment Primers and TSO:
Enrichment Primer A	CAAGCAGAAGACGGCATACG
Enrichment Primer B	AAGCAGTGGTATCAACGCAG
Template Switching Oligo	AAGCAGTGGTATCAACGCAGAGTACATrGrGrG
Indexed Nextera i5 Primers:		Index Sequence to Put in SampleSheet
N1	AATGATACGGCGACCACCGAGATCTACACTAGATCGCTCGTCGGCAGCGTC	GCGATCTA
N2	AATGATACGGCGACCACCGAGATCTACACCTCTCTATTCGTCGGCAGCGTC	ATAGAGAG
N3	AATGATACGGCGACCACCGAGATCTACACTATCCTCTTCGTCGGCAGCGTC	AGAGGATA
N4	AATGATACGGCGACCACCGAGATCTACACAGAGTAGATCGTCGGCAGCGTC	TCTACTCT
N5	AATGATACGGCGACCACCGAGATCTACACGTAAGGAGTCGTCGGCAGCGTC	CTCCTTAC
N6	AATGATACGGCGACCACCGAGATCTACACACTGCATATCGTCGGCAGCGTC	TATGCAGT
N7	AATGATACGGCGACCACCGAGATCTACACAAGGAGTATCGTCGGCAGCGTC	TACTCCTT
N8	AATGATACGGCGACCACCGAGATCTACACCTAAGCCTTCGTCGGCAGCGTC	AGGCTTAG
N9	AATGATACGGCGACCACCGAGATCTACACGCGTAAGATCGTCGGCAGCGTC	TCTTACGC
N10	AATGATACGGCGACCACCGAGATCTACACCGTCTAATTCGTCGGCAGCGTC	ATTAGACG
N11	AATGATACGGCGACCACCGAGATCTACACTCTCTCCGTCGTCGGCAGCGTC	CGGAGAGA
N12	AATGATACGGCGACCACCGAGATCTACACTCGACTAGTCGTCGGCAGCGTC	CTAGTCGA
